# Supplementary material for: Daily stock index return for the Canadian, UK, and US equity markets, compiled by Morgan Stanley Capital International, obtained from Datastream
Source: Data Brief. 2017 Dec 21;16:947–9. doi: 10.1016/j.dib.2017.12.045 (PMC5848063; doi:10.1016/j.dib.2017.12.045)
Supplement: Supplementary file 2 — Supplementary material [file mmc2.xlsx]

## Sheet: Sheet1
Date	Year	Can	UK	US
1990-01-02	1990-01-02	0.952315	0.806606	1.7857
1990-01-03	1990-01-03	-0.054206	1.04456	-0.216425
1990-01-04	1990-01-04	-0.298908	0.465729	-0.811538
1990-01-05	1990-01-05	-0.129226	0.22624	-0.989815
1990-01-08	1990-01-08	-0.338394	0.377221	0.567253
1990-01-09	1990-01-09	-0.572005	0.414286	-1.20172
1990-01-10	1990-01-10	-0.29996	-0.509184	-0.617481
1990-01-11	1990-01-11	0.0436574	-0.0126393	0.393283
1990-01-12	1990-01-12	-1.57647	-0.987391	-2.40739
1990-01-15	1990-01-15	0.0808207	-0.786685	-0.851592
1990-01-16	1990-01-16	-0.388082	-1.42224	1.07082
1990-01-17	1990-01-17	-0.487691	1.00079	-0.985342
1990-01-18	1990-01-18	-0.874688	-1.91364	0.282767
1990-01-19	1990-01-19	-0.591019	-0.383586	0.273319
1990-01-22	1990-01-22	-1.83077	-1.71347	-2.53433
1990-01-23	1990-01-23	-0.0599285	-0.112577	0.28294
1990-01-24	1990-01-24	-1.80263	0.486101	-0.295546
1990-01-25	1990-01-25	-0.460813	0.270074	-1.33455
1990-01-26	1990-01-26	-1.01697	1.34525	-0.17215
1990-01-29	1990-01-29	0.199313	1.3965	-0.219054
1990-01-30	1990-01-30	-0.643073	0.148509	-0.646926
1990-01-31	1990-01-31	0.332668	0.322564	1.76469
1990-02-01	1990-02-01	0.391427	0.623113	-0.115826
1990-02-02	1990-02-02	0.0577227	0.234748	0.761175
1990-02-05	1990-02-05	1.23651	0.503048	0.291809
1990-02-06	1990-02-06	0.179825	-0.499516	-0.603824
1990-02-07	1990-02-07	-0.161793	-0.84649	1.27781
1990-02-08	1990-02-08	0.00322498	0.184393	-0.190633
1990-02-09	1990-02-09	0.252347	-0.700512	0.19848
1990-02-12	1990-02-12	-0.937954	-0.657721	-1.01252
1990-02-13	1990-02-13	-0.0462729	-0.250436	0.256211
1990-02-14	1990-02-14	-0.605887	0.814919	0.295477
1990-02-15	1990-02-15	-0.210275	0.528063	0.957551
1990-02-16	1990-02-16	0.33573	0.208223	-0.694144
1990-02-19	1990-02-19	0.108815	-0.371846	0
1990-02-20	1990-02-20	-1.4367	-0.780885	-1.40906
1990-02-21	1990-02-21	-0.653968	-0.367862	-0.177907
1990-02-22	1990-02-22	0.656053	0.228496	-0.515824
1990-02-23	1990-02-23	-0.893298	-1.66717	-0.442718
1990-02-26	1990-02-26	0.395314	0.160765	1.38414
1990-02-27	1990-02-27	0.401516	-0.354805	0.522255
1990-02-28	1990-02-28	0.936713	-0.0214065	0.44944
1990-03-01	1990-03-01	0.511313	-1.8369	0.243281
1990-03-02	1990-03-02	-0.0748106	0.187019	0.845839
1990-03-05	1990-03-05	0.364805	-1.87813	-0.553894
1990-03-06	1990-03-06	0.900288	-0.620816	1.15289
1990-03-07	1990-03-07	0.113447	0.241389	-0.341218
1990-03-08	1990-03-08	1.08351	0.80534	0.925795
1990-03-09	1990-03-09	-0.452401	-1.77501	-0.677216
1990-03-12	1990-03-12	0.068849	-1.12982	0.253601
1990-03-13	1990-03-13	0.053868	-0.417626	-0.771046
1990-03-14	1990-03-14	0.167647	0.352874	0.226206
1990-03-15	1990-03-15	0.233887	0.572757	0.327757
1990-03-16	1990-03-16	-0.0714094	2.10294	1.1004
1990-03-19	1990-03-19	0.134686	-1.45137	0.467555
1990-03-20	1990-03-20	-0.0482837	1.005	-0.551631
1990-03-21	1990-03-21	-0.264892	-2.03653	-0.49973
1990-03-22	1990-03-22	-0.929053	0.708412	-1.20403
1990-03-23	1990-03-23	0.081393	1.25084	0.387492
1990-03-26	1990-03-26	-0.731941	1.14576	0.112032
1990-03-27	1990-03-27	0.329328	-0.933068	1.16827
1990-03-28	1990-03-28	-0.13367	0.929298	0.156704
1990-03-29	1990-03-29	-0.267968	-0.324814	-0.34624
1990-03-30	1990-03-30	-0.400192	0.010731	-0.324514
1990-04-02	1990-04-02	-0.570506	-1.93991	-0.260712
1990-04-03	1990-04-03	1.20931	1.05223	1.3989
1990-04-04	1990-04-04	-0.585821	0.187394	-0.742718
1990-04-05	1990-04-05	-0.130075	0.300416	-0.00668387
1990-04-06	1990-04-06	0.51717	-1.06964	-0.1948
1990-04-09	1990-04-09	-0.268345	0.479028	0.383664
1990-04-10	1990-04-10	-0.61381	-0.930482	0.196023
1990-04-11	1990-04-11	-0.956558	0.556029	0.0164883
1990-04-12	1990-04-12	-0.382461	0.351315	0.799549
1990-04-13	1990-04-13	0.107323	-0.262232	0
1990-04-16	1990-04-16	-0.42524	-0.372306	0.133983
1990-04-17	1990-04-17	-1.2648	-0.558096	0.0226148
1990-04-18	1990-04-18	-0.914237	0.0100779	-1.18544
1990-04-19	1990-04-19	-1.67516	-0.440248	-0.780493
1990-04-20	1990-04-20	-1.60043	-0.190508	-0.793679
1990-04-23	1990-04-23	0.00996749	-1.46816	-1.16517
1990-04-24	1990-04-24	-0.111683	-0.147517	-0.275047
1990-04-25	1990-04-25	0.0968418	-0.646827	0.556196
1990-04-26	1990-04-26	0.946665	-0.340504	0.275257
1990-04-27	1990-04-27	-1.52416	-1.45827	-1.19254
1990-04-30	1990-04-30	0.166336	-0.0147891	0.505984
1990-05-01	1990-05-01	0.00794966	0.704819	0.449462
1990-05-02	1990-05-02	0.283515	0.954242	0.642518
1990-05-03	1990-05-03	0.291228	-0.0369498	0.238476
1990-05-04	1990-05-04	0.69317	2.24876	0.757627
1990-05-07	1990-05-07	1.91054	0.784918	0.564508
1990-05-08	1990-05-08	0.32491	0.914435	0.43773
1990-05-09	1990-05-09	0.415129	-0.325005	0.196977
1990-05-10	1990-05-10	0.870715	-0.624047	0.402676
1990-05-11	1990-05-11	0.625433	1.29473	2.2897
1990-05-14	1990-05-14	-0.188863	1.7841	0.724059
1990-05-15	1990-05-15	-1.04225	0.145742	-0.0963981
1990-05-16	1990-05-16	-0.239228	0.0121637	-0.17154
1990-05-17	1990-05-17	0.91759	3.74424	0.209577
1990-05-18	1990-05-18	-0.130173	-0.775832	-0.0594039
1990-05-21	1990-05-21	-0.178378	0.705944	1.02732
1990-05-22	1990-05-22	0.27297	1.22706	0.171349
1990-05-23	1990-05-23	-0.560171	-0.339626	0.26279
1990-05-24	1990-05-24	-0.351656	-0.745945	-0.0957212
1990-05-25	1990-05-25	-0.353746	-0.719748	-1.09021
1990-05-28	1990-05-28	0.0849845	0.252474	0
1990-05-29	1990-05-29	1.07262	1.25583	1.59482
1990-05-30	1990-05-30	1.10535	2.73773	0.0980554
1990-05-31	1990-05-31	1.07798	-1.41594	0.0754227
1990-06-01	1990-06-01	0.206754	1.60231	0.564193
1990-06-04	1990-06-04	0.0696902	-0.737178	1.26925
1990-06-05	1990-06-05	0.274454	0.638795	-0.196361
1990-06-06	1990-06-06	0.587053	-0.518415	-0.410628
1990-06-07	1990-06-07	-0.0736669	1.13095	-0.508727
1990-06-08	1990-06-08	-1.32372	-0.859752	-1.23226
1990-06-11	1990-06-11	0.644272	-0.648938	0.837992
1990-06-12	1990-06-12	0.850791	2.10871	1.3142
1990-06-13	1990-06-13	0.0613834	1.93343	-0.371417
1990-06-14	1990-06-14	-0.601785	-0.225763	-0.504186
1990-06-15	1990-06-15	-0.507118	-0.815802	-0.0152022
1990-06-18	1990-06-18	-1.4163	-0.632169	-1.53476
1990-06-19	1990-06-19	-0.166495	0.149141	0.444171
1990-06-20	1990-06-20	0.249043	0.579572	0.11967
1990-06-21	1990-06-21	-0.249259	0.229505	0.417291
1990-06-22	1990-06-22	-1.37156	0.642759	-1.30364
1990-06-25	1990-06-25	-0.570336	0.938678	-0.857586
1990-06-26	1990-06-26	0.851169	0.181524	-0.158415
1990-06-27	1990-06-27	0.758543	-0.376344	0.805303
1990-06-28	1990-06-28	0.328	-0.830813	0.723976
1990-06-29	1990-06-29	0.836288	1.07453	0.017531
1990-07-02	1990-07-02	0.2368	0.662356	0.43155
1990-07-03	1990-07-03	0.381131	0.679012	0.155268
1990-07-04	1990-07-04	0.657642	0.0901924	0
1990-07-05	1990-07-05	-0.810672	-1.03676	-1.12936
1990-07-06	1990-07-06	-0.0261601	0.335415	0.746312
1990-07-09	1990-07-09	0.104943	1.14373	0.284128
1990-07-10	1990-07-10	-0.229478	0.00800091	-0.72124
1990-07-11	1990-07-11	0.360452	0.290105	1.31542
1990-07-12	1990-07-12	0.717491	-0.543585	1.1279
1990-07-13	1990-07-13	1.04333	1.64158	0.449735
1990-07-16	1990-07-16	1.17837	0.794192	0.493642
1990-07-17	1990-07-17	-0.596468	0.756432	-0.222908
1990-07-18	1990-07-18	-0.519235	0.0952779	-0.924741
1990-07-19	1990-07-19	-0.284992	-1.00399	0.328903
1990-07-20	1990-07-20	0.381346	0.481136	-1.00799
1990-07-23	1990-07-23	-1.29499	-1.43334	-1.73965
1990-07-24	1990-07-24	0.018848	0.473354	0.0573854
1990-07-25	1990-07-25	0.35859	-0.838679	0.314377
1990-07-26	1990-07-26	-0.208997	-0.404722	-0.303711
1990-07-27	1990-07-27	-0.0670846	0.520544	-0.688163
1990-07-30	1990-07-30	-0.000818654	-0.0181436	0.551473
1990-07-31	1990-07-31	0.431162	1.28162	0.113944
1990-08-01	1990-08-01	0.260575	0.198583	-0.192422
1990-08-02	1990-08-02	-0.401094	-2.26633	-1.26805
1990-08-03	1990-08-03	-0.847322	-0.330098	-1.59541
1990-08-06	1990-08-06	0.436337	-1.57736	-3.37526
1990-08-07	1990-08-07	-1.28638	0.824344	0.216055
1990-08-08	1990-08-08	0.0545285	-0.759603	1.08021
1990-08-09	1990-08-09	0.347188	0.784252	0.58102
1990-08-10	1990-08-10	-0.280373	-0.581059	-1.3181
1990-08-13	1990-08-13	-0.0364929	0.352689	0.929133
1990-08-14	1990-08-14	0.736209	0.587808	0.10406
1990-08-15	1990-08-15	0.56281	1.18353	0.252227
1990-08-16	1990-08-16	-0.158616	-0.845057	-2.35561
1990-08-17	1990-08-17	-0.416447	-1.27207	-1.39971
1990-08-20	1990-08-20	0.0549164	-0.813237	0.166835
1990-08-21	1990-08-21	-0.401767	-2.13574	-1.97296
1990-08-22	1990-08-22	-0.298408	0.438466	-1.64761
1990-08-23	1990-08-23	-1.80437	-0.214101	-2.89134
1990-08-24	1990-08-24	0.497869	0.621369	1.49259
1990-08-27	1990-08-27	-0.335496	-0.468643	3.24776
1990-08-28	1990-08-28	-0.506062	2.27329	0.00773205
1990-08-29	1990-08-29	-0.409507	-0.285333	0.851132
1990-08-30	1990-08-30	-0.985157	-0.0569568	-1.64523
1990-08-31	1990-08-31	-0.225971	-1.33417	1.13358
1990-09-03	1990-09-03	0.163619	-0.715273	0
1990-09-04	1990-09-04	-0.583766	-0.717836	0.156822
1990-09-05	1990-09-05	0.183336	0.875338	0.3349
1990-09-06	1990-09-06	-0.819762	-1.11482	-1.2641
1990-09-07	1990-09-07	-1.49699	-0.942705	0.973979
1990-09-10	1990-09-10	-0.118988	-0.343627	-0.560221
1990-09-11	1990-09-11	-0.025949	-1.10495	-0.0147992
1990-09-12	1990-09-12	0.0731479	1.1004	0.311165
1990-09-13	1990-09-13	-0.758355	-1.0446	-1.25522
1990-09-14	1990-09-14	-0.113449	-0.0597328	-0.700624
1990-09-17	1990-09-17	0.96482	0.71104	0.327304
1990-09-18	1990-09-18	0.214679	-0.496874	0.353167
1990-09-19	1990-09-19	0.195119	-1.59905	-0.64542
1990-09-20	1990-09-20	-0.160718	-3.48833	-1.54437
1990-09-21	1990-09-21	-0.664176	-0.457595	-0.122237
1990-09-24	1990-09-24	0.204932	-0.422279	-2.02807
1990-09-25	1990-09-25	-0.308983	1.18198	1.23146
1990-09-26	1990-09-26	-1.24539	-0.934751	-1.01595
1990-09-27	1990-09-27	-0.695444	1.03882	-1.28953
1990-09-28	1990-09-28	0.221565	-1.00225	1.7789
1990-10-01	1990-10-01	0.77316	3.07163	2.93194
1990-10-02	1990-10-02	0.373602	1.16891	0.087333
1990-10-03	1990-10-03	-0.251615	2.06255	-1.26608
1990-10-04	1990-10-04	0.108064	-0.214576	0.437373
1990-10-05	1990-10-05	-0.541825	4.75812	-0.428912
1990-10-08	1990-10-08	-0.0344796	5.34625	0.619975
1990-10-09	1990-10-09	-0.741416	-3.28443	-2.75599
1990-10-10	1990-10-10	-0.836697	-0.576152	-1.49745
1990-10-11	1990-10-11	-1.99101	-1.4523	-1.58565
1990-10-12	1990-10-12	0.265203	0.556638	1.48808
1990-10-15	1990-10-15	-1.00467	-0.970334	1.15018
1990-10-16	1990-10-16	-0.892706	-0.513466	-1.41399
1990-10-17	1990-10-17	-0.214283	-0.189335	-0.0516238
1990-10-18	1990-10-18	0.166283	0.0390897	2.49114
1990-10-19	1990-10-19	1.66577	0.536728	2.05422
1990-10-22	1990-10-22	0.498571	0.0887798	0.84327
1990-10-23	1990-10-23	0.297411	0.967433	-0.738625
1990-10-24	1990-10-24	0.29406	-0.452336	-0.108669
1990-10-25	1990-10-25	0.236897	-0.637756	-0.769797
1990-10-26	1990-10-26	-1.12674	-1.36502	-1.73043
1990-10-29	1990-10-29	-0.178186	-0.100851	-0.915157
1990-10-30	1990-10-30	-0.166998	-1.82076	0.776346
1990-10-31	1990-10-31	-0.0461025	0.82138	-0.0248276
1990-11-01	1990-11-01	0.390494	-1.07451	0.920624
1990-11-02	1990-11-02	0.223823	0.390495	1.50245
1990-11-05	1990-11-05	0.902896	1.46645	1.01474
1990-11-06	1990-11-06	-0.337667	1.283	-0.870495
1990-11-07	1990-11-07	-1.03368	-0.0898164	-1.79087
1990-11-08	1990-11-08	-0.821328	-1.56239	0.552903
1990-11-09	1990-11-09	0.453447	0.213896	1.95149
1990-11-12	1990-11-12	1.48384	0.305172	1.92616
1990-11-13	1990-11-13	0.456189	0.412544	-0.455334
1990-11-14	1990-11-14	0.103264	-0.831284	0.758073
1990-11-15	1990-11-15	-0.456098	0.981453	-0.956676
1990-11-16	1990-11-16	0.373623	0.851247	0.172352
1990-11-19	1990-11-19	0.0790419	1.99525	0.70651
1990-11-20	1990-11-20	-0.652346	0.743593	-1.15558
1990-11-21	1990-11-21	0.0428304	0.467883	0.167061
1990-11-22	1990-11-22	-0.21406	0.0256703	0
1990-11-23	1990-11-23	0.39416	1.93876	-0.30741
1990-11-26	1990-11-26	0.144809	-0.83023	0.371393
1990-11-27	1990-11-27	0.158107	0.443314	0.477629
1990-11-28	1990-11-28	-0.259929	-0.736727	-0.108789
1990-11-29	1990-11-29	0.405661	-0.692031	-0.519845
1990-11-30	1990-11-30	0.588586	-0.645383	1.81282
1990-12-03	1990-12-03	0.506028	-0.160035	0.700594
1990-12-04	1990-12-04	0.927033	-0.529868	0.779949
1990-12-05	1990-12-05	1.39908	0.374648	1.14705
1990-12-06	1990-12-06	0.549364	1.67653	-0.272613
1990-12-07	1990-12-07	-0.0576667	0.682508	-0.497459
1990-12-10	1990-12-10	0.501342	0.0886983	0.296361
1990-12-11	1990-12-11	-0.122733	-1.12754	-0.635752
1990-12-12	1990-12-12	0.279788	-0.522526	1.13621
1990-12-13	1990-12-13	-0.0482561	0.857686	-0.29306
1990-12-14	1990-12-14	-0.382724	-0.603866	-0.76041
1990-12-17	1990-12-17	-0.0167424	-1.00166	-0.246866
1990-12-18	1990-12-18	0.20623	0.493148	1.328
1990-12-19	1990-12-19	0.431548	0.4667	-0.0634161
1990-12-20	1990-12-20	-0.181861	-1.55412	0.0562971
1990-12-21	1990-12-21	-0.367016	-1.48964	0.390606
1990-12-24	1990-12-24	-0.307609	-1.4157	-0.507983
1990-12-25	1990-12-25	0	0	0
1990-12-26	1990-12-26	0.0217875	1.15326	0.237704
1990-12-27	1990-12-27	-0.358827	0.686879	-0.689333
1990-12-28	1990-12-28	0.44461	1.04785	0.00294395
1990-12-31	1990-12-31	0.567934	-0.125613	0.369291
1991-01-01	1991-01-01	0	0	0
1991-01-02	1991-01-02	-0.302689	0.00330975	-1.09793
1991-01-03	1991-01-03	-0.206512	-0.297089	-1.3042
1991-01-04	1991-01-04	-0.124928	-0.00273371	-0.230032
1991-01-07	1991-01-07	-0.69488	-2.37351	-1.71132
1991-01-08	1991-01-08	-0.24777	-0.483043	-0.225385
1991-01-09	1991-01-09	-0.633442	2.42613	-1.08989
1991-01-10	1991-01-10	0.932598	-1.68422	0.968385
1991-01-11	1991-01-11	-0.711279	-0.50037	0.226534
1991-01-14	1991-01-14	-0.053109	-1.24749	-0.942952
1991-01-15	1991-01-15	-0.0164188	-0.341253	0.387861
1991-01-16	1991-01-16	0.147495	-0.711952	0.962649
1991-01-17	1991-01-17	0.666625	3.16445	3.76736
1991-01-18	1991-01-18	-0.113725	0.36932	1.15119
1991-01-21	1991-01-21	-0.00741239	0.297977	-0.250068
1991-01-22	1991-01-22	-0.791406	0.166435	-0.814677
1991-01-23	1991-01-23	-0.0654554	-0.226149	0.585945
1991-01-24	1991-01-24	0.929238	1.71638	1.43097
1991-01-25	1991-01-25	0.0551165	-0.0653343	0.310873
1991-01-28	1991-01-28	0.0568631	1.07386	-0.0415342
1991-01-29	1991-01-29	0.0254555	-0.0606398	-0.0655235
1991-01-30	1991-01-30	0.725296	1.02264	1.56528
1991-01-31	1991-01-31	0.182442	1.29811	0.944406
1991-02-01	1991-02-01	0.78621	0.572598	-0.283572
1991-02-04	1991-02-04	1.13505	0.346993	1.38529
1991-02-05	1991-02-05	0.958039	1.65417	0.963366
1991-02-06	1991-02-06	1.83805	0.177239	1.89551
1991-02-07	1991-02-07	0.272271	2.29453	-0.47631
1991-02-08	1991-02-08	0.347995	-0.0909543	0.680815
1991-02-11	1991-02-11	1.77566	2.02593	2.60367
1991-02-12	1991-02-12	0.482553	-0.977835	-0.828556
1991-02-13	1991-02-13	0.414972	0.317693	1.06347
1991-02-14	1991-02-14	-0.981688	0.776599	-1.30145
1991-02-15	1991-02-15	0.618099	-0.229851	1.32687
1991-02-18	1991-02-18	0.79669	0.386898	0
1991-02-19	1991-02-19	-0.256453	-0.64836	0.254389
1991-02-20	1991-02-20	-0.847849	-1.06696	-1.14156
1991-02-21	1991-02-21	-0.698858	0.954421	-0.0584417
1991-02-22	1991-02-22	-0.481358	0.254578	0.291204
1991-02-25	1991-02-25	-0.521763	-0.445877	0.452678
1991-02-26	1991-02-26	-0.664015	-1.27499	-1.22212
1991-02-27	1991-02-27	0.804434	0.975938	1.28094
1991-02-28	1991-02-28	0.521853	1.59375	-0.351609
1991-03-01	1991-03-01	0.253785	-0.524837	0.930984
1991-03-04	1991-03-04	1.30474	-0.218768	-0.212772
1991-03-05	1991-03-05	1.38643	2.28784	1.97684
1991-03-06	1991-03-06	-0.392579	0.400475	-0.25581
1991-03-07	1991-03-07	0.00913448	-0.693923	-0.0416971
1991-03-08	1991-03-08	-0.355406	0.0236375	-0.31343
1991-03-11	1991-03-11	-0.156095	-0.992367	-0.449698
1991-03-12	1991-03-12	0.204402	0.260466	-0.798659
1991-03-13	1991-03-13	0.257878	-0.640349	1.20154
1991-03-14	1991-03-14	-0.633228	2.34862	-0.194151
1991-03-15	1991-03-15	-0.660525	-1.09601	-0.0893624
1991-03-18	1991-03-18	0.124978	-2.17952	-0.370136
1991-03-19	1991-03-19	-0.745398	-3.42416	-1.52906
1991-03-20	1991-03-20	-0.761955	-0.501651	0.347672
1991-03-21	1991-03-21	0.0469353	3.01166	-0.359029
1991-03-22	1991-03-22	-0.924743	-2.05375	0.16946
1991-03-25	1991-03-25	-0.343156	-1.73138	0.67406
1991-03-26	1991-03-26	0.21046	-0.753768	1.91008
1991-03-27	1991-03-27	0.357839	0.600907	-0.208824
1991-03-28	1991-03-28	0.385744	-0.582835	-0.171526
1991-03-29	1991-03-29	0.0611829	1.0117	0
1991-04-01	1991-04-01	-0.341142	0.0857906	-1.00629
1991-04-02	1991-04-02	1.09217	1.78879	2.21732
1991-04-03	1991-04-03	0.140333	2.4363	-0.15735
1991-04-04	1991-04-04	0.18374	0.00655537	0.309526
1991-04-05	1991-04-05	-0.0131393	1.87879	-1.16195
1991-04-08	1991-04-08	-0.1785	-1.89787	0.769919
1991-04-09	1991-04-09	-0.16346	0.344943	-1.38054
1991-04-10	1991-04-10	-0.333499	0.121004	-0.0549476
1991-04-11	1991-04-11	0.444316	-0.0172906	1.20836
1991-04-12	1991-04-12	0.411616	0.212993	0.666077
1991-04-15	1991-04-15	0.359098	0.685519	0.292694
1991-04-16	1991-04-16	0.92258	-1.31081	1.69667
1991-04-17	1991-04-17	0.161622	1.24227	0.765626
1991-04-18	1991-04-18	-0.556816	-0.763523	-0.473368
1991-04-19	1991-04-19	-1.36448	-3.05836	-1.06752
1991-04-22	1991-04-22	-0.485013	-3.14066	-0.903992
1991-04-23	1991-04-23	0.793988	0.694861	0.152415
1991-04-24	1991-04-24	0.371278	-0.875314	0.329403
1991-04-25	1991-04-25	0.279884	-1.40926	-0.866644
1991-04-26	1991-04-26	-0.130302	-0.110527	-0.0415757
1991-04-29	1991-04-29	-0.725632	0.0137594	-1.45094
1991-04-30	1991-04-30	0.0224988	1.68702	0.386739
1991-05-01	1991-05-01	0.784812	2.4862	1.40343
1991-05-02	1991-05-02	0.249859	-0.318477	-0.00592298
1991-05-03	1991-05-03	-0.377656	-1.22739	0.0877218
1991-05-06	1991-05-06	0.0168968	-0.381565	-0.179799
1991-05-07	1991-05-07	-0.232428	1.94224	-0.695082
1991-05-08	1991-05-08	-0.0816621	-0.607328	0.288849
1991-05-09	1991-05-09	0.707405	-0.286886	1.35589
1991-05-10	1991-05-10	-0.327333	0.634074	-1.99334
1991-05-13	1991-05-13	0.189801	-1.40724	0.240003
1991-05-14	1991-05-14	-0.850178	-0.723549	-1.32041
1991-05-15	1991-05-15	-0.586905	0.860686	-0.825121
1991-05-16	1991-05-16	0.635868	0.711056	1.05744
1991-05-17	1991-05-17	-0.346339	-1.37694	0.0100751
1991-05-20	1991-05-20	0.0695636	-0.963774	0.0705186
1991-05-21	1991-05-21	0.020882	1.61441	0.804209
1991-05-22	1991-05-22	-0.0527436	-0.632747	0.247099
1991-05-23	1991-05-23	-0.309757	0.18807	-0.268406
1991-05-24	1991-05-24	0.507574	0.129138	0.601045
1991-05-27	1991-05-27	0.0523938	0.157943	0
1991-05-28	1991-05-28	1.29737	0.14687	1.17221
1991-05-29	1991-05-29	0.0939183	1.26976	0.191796
1991-05-30	1991-05-30	0.707918	-1.02273	0.990731
1991-05-31	1991-05-31	1.15993	-0.712039	0.663984
1991-06-03	1991-06-03	0.00238882	-0.67876	-0.429734
1991-06-04	1991-06-04	-0.188978	0.0128196	-0.0528081
1991-06-05	1991-06-05	0.111155	0.25259	-0.711211
1991-06-06	1991-06-06	0.581985	-0.260602	-0.339068
1991-06-07	1991-06-07	-0.0480641	-1.32187	-1.03129
1991-06-10	1991-06-10	-0.523411	0.107365	-0.173155
1991-06-11	1991-06-11	0.350068	0.899221	0.597613
1991-06-12	1991-06-12	-0.213861	-1.7026	-1.11977
1991-06-13	1991-06-13	-0.249066	-1.35439	0.244924
1991-06-14	1991-06-14	0.357913	0.567215	1.21567
1991-06-17	1991-06-17	-0.179643	-0.937182	-0.531005
1991-06-18	1991-06-18	0.119181	-0.771797	-0.439981
1991-06-19	1991-06-19	-0.684808	-0.640669	-0.914143
1991-06-20	1991-06-20	-0.0411102	0.522671	0.0848576
1991-06-21	1991-06-21	-0.387503	-0.266298	0.583794
1991-06-24	1991-06-24	-1.22253	-0.511438	-1.7713
1991-06-25	1991-06-25	0.130008	-0.388835	-0.153424
1991-06-26	1991-06-26	0.222814	-0.985777	0.26102
1991-06-27	1991-06-27	-0.37567	0.533324	0.700205
1991-06-28	1991-06-28	-0.452287	-2.12459	-0.922625
1991-07-01	1991-07-01	-0.0346347	1.10761	1.8173
1991-07-02	1991-07-02	0.51479	-0.376387	-0.0394932
1991-07-03	1991-07-03	-0.447286	-0.234832	-1.07384
1991-07-04	1991-07-04	0.250275	0.692885	0
1991-07-05	1991-07-05	-0.217288	0.971555	0.199689
1991-07-08	1991-07-08	0.179878	0.164852	0.986417
1991-07-09	1991-07-09	-0.00625723	0.75214	-0.355219
1991-07-10	1991-07-10	0.0761797	0.0998816	-0.219989
1991-07-11	1991-07-11	0.154418	-0.0989869	0.160786
1991-07-12	1991-07-12	0.288274	1.4039	0.938934
1991-07-15	1991-07-15	0.508577	1.7245	0.590096
1991-07-16	1991-07-16	0.350083	1.10311	-0.23954
1991-07-17	1991-07-17	0.210659	0.269573	-0.106968
1991-07-18	1991-07-18	0.152641	0.545497	1.05195
1991-07-19	1991-07-19	-0.321126	0.63337	-0.238428
1991-07-22	1991-07-22	-0.655856	0.699524	-0.37457
1991-07-23	1991-07-23	0.0831646	0.89933	-0.926196
1991-07-24	1991-07-24	-0.0852538	0.850598	-0.227696
1991-07-25	1991-07-25	0.121779	-0.816631	0.669886
1991-07-26	1991-07-26	0.102213	1.14326	0.000563922
1991-07-29	1991-07-29	0.188861	-0.420195	0.611852
1991-07-30	1991-07-30	0.367061	0.222098	0.863434
1991-07-31	1991-07-31	-0.397334	-0.506633	0.284514
1991-08-01	1991-08-01	0.207395	-0.0841932	-0.1111
1991-08-02	1991-08-02	-0.571504	0.836926	0.101793
1991-08-05	1991-08-05	0.0899035	0.373573	-0.530061
1991-08-06	1991-08-06	-0.14458	-0.209136	1.44656
1991-08-07	1991-08-07	0.499468	0.659576	-0.0318522
1991-08-08	1991-08-08	-0.388396	0.179909	-0.345816
1991-08-09	1991-08-09	-0.40637	-1.65049	-0.565314
1991-08-12	1991-08-12	-0.265787	-0.137318	0.214549
1991-08-13	1991-08-13	1.01219	0.548738	0.35737
1991-08-14	1991-08-14	0.634149	0.611005	0.119342
1991-08-15	1991-08-15	-0.165689	0.668333	-0.0721256
1991-08-16	1991-08-16	-0.219233	-1.55295	-0.940514
1991-08-19	1991-08-19	-1.1812	-5.23996	-2.30937
1991-08-20	1991-08-20	0.188949	1.29837	0.81617
1991-08-21	1991-08-21	0.900422	3.49737	2.84999
1991-08-22	1991-08-22	0.0717025	2.40559	0.169945
1991-08-23	1991-08-23	0.482505	-0.238359	0.67342
1991-08-26	1991-08-26	-0.0227007	-0.0806091	-0.0582613
1991-08-27	1991-08-27	-0.112461	-0.454494	-0.166986
1991-08-28	1991-08-28	0.22785	0.604449	0.888715
1991-08-29	1991-08-29	-0.113399	0.879413	-0.0289392
1991-08-30	1991-08-30	0.243884	-0.392268	-0.239155
1991-09-02	1991-09-02	0.0175873	1.36051	0
1991-09-03	1991-09-03	-0.320778	-0.201551	-0.870237
1991-09-04	1991-09-04	-0.793835	0.171682	-0.496524
1991-09-05	1991-09-05	0.136328	-0.00817824	-0.256237
1991-09-06	1991-09-06	-0.033363	0.358983	0.00468586
1991-09-09	1991-09-09	-0.0637877	1.45879	-0.209751
1991-09-10	1991-09-10	-0.999978	-0.485965	-0.993233
1991-09-11	1991-09-11	-0.428461	-0.661529	0.150089
1991-09-12	1991-09-12	0.431397	0.89274	0.611713
1991-09-13	1991-09-13	-0.285093	-0.597539	-1.01
1991-09-16	1991-09-16	0.305824	-0.345038	0.667338
1991-09-17	1991-09-17	-0.177604	0.0661006	0.0063902
1991-09-18	1991-09-18	-0.183642	-1.22223	0.321712
1991-09-19	1991-09-19	-0.291528	0.216537	0.195787
1991-09-20	1991-09-20	-0.0136882	0.0781488	0.02294
1991-09-23	1991-09-23	-0.351288	0.420925	-0.579999
1991-09-24	1991-09-24	0.114303	-0.229021	0.57699
1991-09-25	1991-09-25	-0.203919	0.445391	-0.342937
1991-09-26	1991-09-26	-0.19471	-0.0809593	-0.0618357
1991-09-27	1991-09-27	-0.0176353	-0.231019	-0.178963
1991-09-30	1991-09-30	0.511789	2.07065	0.496713
1991-10-01	1991-10-01	0.103372	0.767446	0.391368
1991-10-02	1991-10-02	0.0892957	0.402743	-0.271375
1991-10-03	1991-10-03	-0.288721	-0.86541	-0.937063
1991-10-04	1991-10-04	-0.420749	-0.701635	-0.782509
1991-10-07	1991-10-07	-0.440718	-1.47472	-0.439311
1991-10-08	1991-10-08	0.106584	-0.613728	0.27497
1991-10-09	1991-10-09	-0.538712	-1.33072	-0.978336
1991-10-10	1991-10-10	0.265254	-0.233403	1.01302
1991-10-11	1991-10-11	0.878237	-0.499635	0.145518
1991-10-14	1991-10-14	-0.00604768	0.77518	1.30944
1991-10-15	1991-10-15	1.49854	-1.01736	1.24896
1991-10-16	1991-10-16	1.29278	0.215979	0.409633
1991-10-17	1991-10-17	0.0510725	0.653287	-0.169188
1991-10-18	1991-10-18	0.55964	1.04232	0.218951
1991-10-21	1991-10-21	-0.458456	-0.976346	-0.679691
1991-10-22	1991-10-22	-0.0400493	-1.1223	-0.56461
1991-10-23	1991-10-23	-0.269507	-0.22796	0.0897569
1991-10-24	1991-10-24	-0.286036	-0.958517	-0.656432
1991-10-25	1991-10-25	-0.416587	-0.395233	-0.264974
1991-10-28	1991-10-28	0.824523	1.00996	1.42113
1991-10-29	1991-10-29	0.95207	0.346976	0.464875
1991-10-30	1991-10-30	0.369393	2.51991	0.402048
1991-10-31	1991-10-31	0.356153	-0.0850354	-0.137472
1991-11-01	1991-11-01	0.128381	0.0698779	-0.279138
1991-11-04	1991-11-04	0.016027	0.78513	-0.293861
1991-11-05	1991-11-05	0.382223	0.0620013	-0.44168
1991-11-06	1991-11-06	-0.04475	-0.0158014	0.271801
1991-11-07	1991-11-07	0.576512	0.055225	0.925519
1991-11-08	1991-11-08	-0.140829	0.044901	-0.195379
1991-11-11	1991-11-11	0.315683	0.288444	0.122965
1991-11-12	1991-11-12	0.835187	0.865142	0.842812
1991-11-13	1991-11-13	-0.481912	-0.804936	0.20901
1991-11-14	1991-11-14	-0.22788	0.402905	-0.100514
1991-11-15	1991-11-15	-1.45398	-1.20686	-3.70011
1991-11-18	1991-11-18	0.773271	-0.361098	0.770584
1991-11-19	1991-11-19	-1.05849	-1.80345	-1.44849
1991-11-20	1991-11-20	-0.963885	0.428812	-0.167822
1991-11-21	1991-11-21	-0.0170702	-0.122072	0.417859
1991-11-22	1991-11-22	-1.37012	-0.802521	-1.04354
1991-11-25	1991-11-25	-0.607211	0.607263	-0.265554
1991-11-26	1991-11-26	0.454993	0.0227464	0.775408
1991-11-27	1991-11-27	-0.327238	-2.15787	-0.381326
1991-11-28	1991-11-28	0.0915905	-0.759387	0
1991-11-29	1991-11-29	0.430923	-0.691002	-0.307819
1991-12-02	1991-12-02	0.368782	0.652793	1.57176
1991-12-03	1991-12-03	-0.0285537	-0.18782	-0.131804
1991-12-04	1991-12-04	-1.0929	0.0349304	-0.239807
1991-12-05	1991-12-05	0.149019	0.0150186	-0.644308
1991-12-06	1991-12-06	-0.1371	0.489156	0.458671
1991-12-09	1991-12-09	-1.01196	0.794792	-0.243094
1991-12-10	1991-12-10	-0.258946	-0.717363	-0.136544
1991-12-11	1991-12-11	-1.16566	-0.437896	-0.0973815
1991-12-12	1991-12-12	-0.352008	1.83503	1.05014
1991-12-13	1991-12-13	0.380705	1.50685	0.694873
1991-12-16	1991-12-16	-0.264841	0.06638	0.0490128
1991-12-17	1991-12-17	-0.849798	-0.300687	-0.376323
1991-12-18	1991-12-18	-0.0666023	-0.822792	0.307616
1991-12-19	1991-12-19	-0.528938	-0.6553	-0.228403
1991-12-20	1991-12-20	0.156147	-0.214031	1.26858
1991-12-23	1991-12-23	0.779233	0.63515	2.49656
1991-12-24	1991-12-24	0.48547	1.33155	0.624269
1991-12-25	1991-12-25	0	0	0
1991-12-26	1991-12-26	-0.1254	0.655668	1.3985
1991-12-27	1991-12-27	1.43101	1.241	0.376435
1991-12-30	1991-12-30	2.08419	-0.732201	1.98752
1991-12-31	1991-12-31	0.233043	2.79303	0.481789
1992-01-01	1992-01-01	0	0	0
1992-01-02	1992-01-02	-0.106124	-0.00435942	-0.0417718
1992-01-03	1992-01-03	0.927751	-0.275353	0.442249
1992-01-06	1992-01-06	0.648438	0.74283	-0.297108
1992-01-07	1992-01-07	-0.164724	-0.317645	-0.1321
1992-01-08	1992-01-08	0.0277214	-0.514553	0.107153
1992-01-09	1992-01-09	1.44218	0.20531	-0.0819431
1992-01-10	1992-01-10	-0.433438	-3.8564	-0.62866
1992-01-13	1992-01-13	0.563548	0.183676	-0.189559
1992-01-14	1992-01-14	1.26245	1.5835	1.35217
1992-01-15	1992-01-15	0.0660665	-2.22612	0.11753
1992-01-16	1992-01-16	0.218523	0.643785	-0.614972
1992-01-17	1992-01-17	0.248531	0.570004	0.220351
1992-01-20	1992-01-20	-0.0440681	1.775	-0.546088
1992-01-21	1992-01-21	-1.13106	-0.081176	-0.872728
1992-01-22	1992-01-22	0.559615	-0.390955	1.2637
1992-01-23	1992-01-23	-0.335819	-0.0949169	-0.696052
1992-01-24	1992-01-24	-0.951268	-1.77893	0.113727
1992-01-27	1992-01-27	-0.471008	1.55109	-0.0584734
1992-01-28	1992-01-28	-0.278452	0.582403	0.0162378
1992-01-29	1992-01-29	-0.747965	0.831146	-1.12924
1992-01-30	1992-01-30	0.235467	-0.348713	0.456909
1992-01-31	1992-01-31	-0.364476	0.0723208	-0.689381
1992-02-03	1992-02-03	0.0675546	-0.212035	0.185756
1992-02-04	1992-02-04	0.359959	0.590886	1.03554
1992-02-05	1992-02-05	-0.689419	0.313863	-0.0467165
1992-02-06	1992-02-06	0.128507	-0.230581	-0.0351183
1992-02-07	1992-02-07	-0.617111	0.246768	-0.660508
1992-02-10	1992-02-10	0.689817	0.558642	0.514342
1992-02-11	1992-02-11	-0.811207	-1.42706	-0.00905453
1992-02-12	1992-02-12	0.210387	-1.32257	0.800493
1992-02-13	1992-02-13	-0.533599	-0.730241	-0.792082
1992-02-14	1992-02-14	-0.436196	-0.833189	-0.199213
1992-02-17	1992-02-17	-0.227468	1.52531	0.00129618
1992-02-18	1992-02-18	-0.811557	-0.607887	-1.24172
1992-02-19	1992-02-19	-0.0175543	-0.432656	0.266429
1992-02-20	1992-02-20	0.234556	-0.0446143	1.40138
1992-02-21	1992-02-21	0.226891	-0.0651369	-0.478916
1992-02-24	1992-02-24	-0.181048	0.769625	0.0902775
1992-02-25	1992-02-25	-0.00656565	-0.529524	-0.427913
1992-02-26	1992-02-26	1.42511	0.629066	1.13646
1992-02-27	1992-02-27	0.28323	0.755273	-0.332783
1992-02-28	1992-02-28	-0.291844	-0.340862	-0.273985
1992-03-02	1992-03-02	-0.256819	-0.0304742	0.0201975
1992-03-03	1992-03-03	-0.626121	-0.68821	0.0851747
1992-03-04	1992-03-04	0.140438	-0.606311	-0.787131
1992-03-05	1992-03-05	-0.978154	-1.85764	-0.717245
1992-03-06	1992-03-06	-0.408411	-0.195092	-0.518908
1992-03-09	1992-03-09	-0.669421	1.15652	0.185838
1992-03-10	1992-03-10	-0.00416179	1.31252	0.44529
1992-03-11	1992-03-11	-0.903978	-2.21228	-0.674155
1992-03-12	1992-03-12	-0.423073	-1.68069	-0.0161099
1992-03-13	1992-03-13	-0.656004	-0.776222	0.522205
1992-03-16	1992-03-16	-0.99291	0.00625988	0.0738378
1992-03-17	1992-03-17	-0.00257292	1.58782	0.77118
1992-03-18	1992-03-18	0.687559	-1.35631	-0.0810356
1992-03-19	1992-03-19	0.47474	-0.66609	0.119957
1992-03-20	1992-03-20	-0.194707	-0.907795	0.269059
1992-03-23	1992-03-23	-0.400084	0.0140378	-0.322368
1992-03-24	1992-03-24	-0.0528765	0.87676	-0.223078
1992-03-25	1992-03-25	0.557488	0.489463	-0.286784
1992-03-26	1992-03-26	-0.211859	0.477216	0.0130969
1992-03-27	1992-03-27	-0.965169	-0.886282	-0.947831
1992-03-30	1992-03-30	-0.302247	0.304545	-0.16129
1992-03-31	1992-03-31	0.363164	-0.400839	0.137186
1992-04-01	1992-04-01	-0.10784	-2.2378	0.209993
1992-04-02	1992-04-02	-0.574431	0.332101	-0.940085
1992-04-03	1992-04-03	-0.0434897	-0.357629	0.286141
1992-04-06	1992-04-06	0.299662	1.17017	0.904855
1992-04-07	1992-04-07	-1.87562	-0.0775077	-1.74188
1992-04-08	1992-04-08	-0.416314	-0.342302	-0.850473
1992-04-09	1992-04-09	1.03485	1.75747	1.53798
1992-04-10	1992-04-10	0.942482	7.53674	0.836525
1992-04-13	1992-04-13	0.652338	0.414566	0.405159
1992-04-14	1992-04-14	1.07197	0.664127	1.53707
1992-04-15	1992-04-15	-0.0110509	1.49068	0.879232
1992-04-16	1992-04-16	0.313144	-1.18697	-0.0664713
1992-04-17	1992-04-17	0.0759934	0.0507929	0
1992-04-20	1992-04-20	-0.540583	-0.108164	-1.40479
1992-04-21	1992-04-21	-0.506908	-0.103216	0.010419
1992-04-22	1992-04-22	-0.835268	-0.0106644	-0.108607
1992-04-23	1992-04-23	0.117083	0.463165	0.360071
1992-04-24	1992-04-24	-0.868903	2.0192	-0.570253
1992-04-27	1992-04-27	-1.41536	0.716156	-0.107911
1992-04-28	1992-04-28	0.323711	-0.67109	0.207162
1992-04-29	1992-04-29	0.945141	0.524879	0.673191
1992-04-30	1992-04-30	-0.083613	-0.675828	0.654169
1992-05-01	1992-05-01	0.557305	0.638071	-0.624931
1992-05-04	1992-05-04	-0.00173373	0.158676	1.08275
1992-05-05	1992-05-05	-0.15575	0.232977	0.0689825
1992-05-06	1992-05-06	-0.532806	1.95043	-0.0771354
1992-05-07	1992-05-07	-0.164393	0.618638	-0.182601
1992-05-08	1992-05-08	0.284155	0.511511	0.1038
1992-05-11	1992-05-11	1.35775	0.594327	0.534888
1992-05-12	1992-05-12	-0.0283855	0.121423	-0.532043
1992-05-13	1992-05-13	-0.429058	0.584727	0.0995857
1992-05-14	1992-05-14	-0.522215	-0.754981	-0.78974
1992-05-15	1992-05-15	-0.160701	-0.566671	-0.646642
1992-05-18	1992-05-18	0.551323	1.5129	0.527808
1992-05-19	1992-05-19	0.0862397	0.229086	0.871525
1992-05-20	1992-05-20	-0.317861	0.211477	-0.146736
1992-05-21	1992-05-21	-0.555935	-1.06416	-0.708037
1992-05-22	1992-05-22	0.607592	0.156724	0.295481
1992-05-25	1992-05-25	-0.474758	0.303705	0
1992-05-26	1992-05-26	0.123974	0.0288059	-0.714597
1992-05-27	1992-05-27	0.133389	-1.71863	0.208387
1992-05-28	1992-05-28	-0.0987504	-0.242311	1.16941
1992-05-29	1992-05-29	0.0736287	1.83214	-0.346769
1992-06-01	1992-06-01	0.55123	-0.327005	0.459081
1992-06-02	1992-06-02	0.102267	-0.395059	-0.985906
1992-06-03	1992-06-03	0.370662	-1.01997	0.194956
1992-06-04	1992-06-04	0.109527	0.339534	-0.326961
1992-06-05	1992-06-05	-0.374045	0.00969632	0.0908759
1992-06-08	1992-06-08	0.367687	-0.745723	-0.161928
1992-06-09	1992-06-09	-0.132043	-0.304305	-0.764316
1992-06-10	1992-06-10	-0.873324	-0.350239	-0.707542
1992-06-11	1992-06-11	0.761234	-0.409131	0.427813
1992-06-12	1992-06-12	0.913414	0.39776	0.200035
1992-06-15	1992-06-15	-0.286824	-0.385683	0.10635
1992-06-16	1992-06-16	-0.537059	0.835927	-0.515004
1992-06-17	1992-06-17	-1.5054	-0.58292	-1.39558
1992-06-18	1992-06-18	-0.173319	-0.971221	-0.197173
1992-06-19	1992-06-19	-0.386924	0.550121	0.700934
1992-06-22	1992-06-22	-0.344487	-1.16948	0.025417
1992-06-23	1992-06-23	0.221046	0.823085	0.120435
1992-06-24	1992-06-24	-0.25986	-0.863467	-0.13113
1992-06-25	1992-06-25	0.194668	1.98072	-0.0974176
1992-06-26	1992-06-26	0.475745	-1.17636	0.0816138
1992-06-29	1992-06-29	0.977362	-0.208609	1.26213
1992-06-30	1992-06-30	-0.0118601	-0.139532	-0.144328
1992-07-01	1992-07-01	-0.424122	-0.452635	1.1089
1992-07-02	1992-07-02	0.32947	-0.181436	-0.20614
1992-07-03	1992-07-03	0.95389	0.280895	0
1992-07-06	1992-07-06	-0.0513457	-0.979531	0.49825
1992-07-07	1992-07-07	-0.0183677	1.69608	-1.13022
1992-07-08	1992-07-08	0.46186	-1.00589	0.297473
1992-07-09	1992-07-09	0.528883	0.0528978	0.86868
1992-07-10	1992-07-10	0.342207	0.10591	0.0616986
1992-07-13	1992-07-13	0.188365	0.240295	0.0735283
1992-07-14	1992-07-14	0.216566	-0.335606	0.549639
1992-07-15	1992-07-15	0.185348	0.470683	-0.169734
1992-07-16	1992-07-16	0.441252	0.378978	0.151273
1992-07-17	1992-07-17	-0.324369	-1.23883	-0.455443
1992-07-20	1992-07-20	-0.378865	-1.01083	-0.451344
1992-07-21	1992-07-21	-1.3298	-2.34953	0.128875
1992-07-22	1992-07-22	-0.23206	-0.684496	-0.712292
1992-07-23	1992-07-23	0.137093	0.528332	0.251455
1992-07-24	1992-07-24	-0.392386	-1.08064	-0.0843871
1992-07-27	1992-07-27	-0.0888503	-0.285849	0.0647081
1992-07-28	1992-07-28	0.459612	1.47601	1.39253
1992-07-29	1992-07-29	0.513373	1.72361	1.16158
1992-07-30	1992-07-30	0.105456	-1.00352	0.382832
1992-07-31	1992-07-31	0.435332	-0.392458	0.100388
1992-08-03	1992-08-03	-0.0243795	1.05854	0.229803
1992-08-04	1992-08-04	-0.537047	-0.566602	-0.137767
1992-08-05	1992-08-05	-0.517996	-0.902861	-0.489647
1992-08-06	1992-08-06	-0.358209	-1.21337	-0.346084
1992-08-07	1992-08-07	0.498982	-0.329449	-0.416844
1992-08-10	1992-08-10	-0.221495	-1.03095	0.0675555
1992-08-11	1992-08-11	0.06912	-0.961284	-0.0904378
1992-08-12	1992-08-12	-1.34763	0.049667	-0.378398
1992-08-13	1992-08-13	-0.631885	0.650846	0.0734586
1992-08-14	1992-08-14	-0.0558426	1.43505	0.530458
1992-08-17	1992-08-17	0.331147	1.01948	0.167915
1992-08-18	1992-08-18	-0.288943	-0.416145	0.144266
1992-08-19	1992-08-19	0.322531	0.35439	-0.760617
1992-08-20	1992-08-20	0.907644	0.0794428	-0.0219788
1992-08-21	1992-08-21	-0.574812	-0.113831	-0.920757
1992-08-24	1992-08-24	0.162691	0.888928	-0.979365
1992-08-25	1992-08-25	-0.142994	-1.5539	0.246481
1992-08-26	1992-08-26	-0.0136518	0.143738	0.401821
1992-08-27	1992-08-27	0.0345699	0.375541	-0.00621288
1992-08-28	1992-08-28	-0.00551766	0.410285	0.262252
1992-08-31	1992-08-31	0.00813173	0.0993146	-0.235487
1992-09-01	1992-09-01	0.121385	-0.27249	0.502367
1992-09-02	1992-09-02	0.892173	1.10839	0.494705
1992-09-03	1992-09-03	0.270517	2.5179	0.0568891
1992-09-04	1992-09-04	0.084004	-1.01104	-0.23511
1992-09-07	1992-09-07	-0.100262	0.619852	0
1992-09-08	1992-09-08	-0.51529	-1.22622	-0.56888
1992-09-09	1992-09-09	-0.649105	-1.31722	0.399927
1992-09-10	1992-09-10	-0.872676	-0.257922	0.797182
1992-09-11	1992-09-11	-0.502226	-0.411158	-0.0426053
1992-09-14	1992-09-14	1.8755	-0.504207	1.43159
1992-09-15	1992-09-15	-0.479877	-1.63425	-1.24984
1992-09-16	1992-09-16	-1.00413	-3.13649	-0.0132503
1992-09-17	1992-09-17	0.587018	0.394632	0.019878
1992-09-18	1992-09-18	-0.0270964	1.94169	0.649984
1992-09-21	1992-09-21	-1.69092	-2.04246	-0.155181
1992-09-22	1992-09-22	-0.784409	1.12705	-1.10368
1992-09-23	1992-09-23	-0.285349	-0.990961	-0.017177
1992-09-24	1992-09-24	-0.306242	2.1833	0.258212
1992-09-25	1992-09-25	-0.944692	-1.20851	-1.02661
1992-09-28	1992-09-28	-0.681519	-0.193707	0.46152
1992-09-29	1992-09-29	-2.14749	2.5038	-0.0298378
1992-09-30	1992-09-30	-0.64162	-0.0763156	0.24109
1992-10-01	1992-10-01	-0.121297	-0.694061	-0.354989
1992-10-02	1992-10-02	-2.41881	-2.67646	-1.38586
1992-10-05	1992-10-05	0.889236	-4.24943	-0.711028
1992-10-06	1992-10-06	-0.454121	1.66683	-0.052091
1992-10-07	1992-10-07	-0.288933	1.26362	-0.608835
1992-10-08	1992-10-08	0.887019	-0.650238	0.944403
1992-10-09	1992-10-09	-0.961557	0.411663	-1.17877
1992-10-12	1992-10-12	0.462729	0.849276	1.08531
1992-10-13	1992-10-13	-0.483371	1.89233	0.483777
1992-10-14	1992-10-14	-0.838646	-0.732347	0.0927872
1992-10-15	1992-10-15	-0.0266528	-1.58153	-0.00757277
1992-10-16	1992-10-16	0.622931	-1.8962	0.368221
1992-10-19	1992-10-19	0.626183	-2.25013	0.869561
1992-10-20	1992-10-20	1.27925	1.32957	0.0536533
1992-10-21	1992-10-21	0.3944	1.39099	0.0727025
1992-10-22	1992-10-22	-0.223899	1.17091	-0.102792
1992-10-23	1992-10-23	-0.449437	0.0197905	-0.285482
1992-10-26	1992-10-26	0.594536	-2.15064	0.902865
1992-10-27	1992-10-27	1.29551	-0.750915	0.14943
1992-10-28	1992-10-28	1.87395	0.239595	0.39362
1992-10-29	1992-10-29	-0.203672	-1.10013	0.13766
1992-10-30	1992-10-30	-0.102197	0.167972	-0.465365
1992-11-02	1992-11-02	1.41901	-0.526152	0.963983
1992-11-03	1992-11-03	-0.518891	1.49141	-0.605698
1992-11-04	1992-11-04	-0.847406	-0.521944	-0.739882
1992-11-05	1992-11-05	-0.35531	-0.131613	0.243416
1992-11-06	1992-11-06	-1.06665	-0.0391424	-0.161627
1992-11-09	1992-11-09	-1.72766	-0.78768	0.232956
1992-11-10	1992-11-10	-0.590236	-0.469062	0.0542641
1992-11-11	1992-11-11	0.176018	-0.240518	0.841405
1992-11-12	1992-11-12	0.213269	1.1194	0.123293
1992-11-13	1992-11-13	-0.422454	0.598147	-0.147972
1992-11-16	1992-11-16	-1.83	-1.99702	-0.383166
1992-11-17	1992-11-17	-1.00338	-0.370476	-0.226454
1992-11-18	1992-11-18	0.375814	1.25674	0.801407
1992-11-19	1992-11-19	0.342035	1.20003	0.0944722
1992-11-20	1992-11-20	0.970792	-0.00471022	0.757089
1992-11-23	1992-11-23	-0.876899	-1.10578	-0.278259
1992-11-24	1992-11-24	-0.308018	0.206997	0.529865
1992-11-25	1992-11-25	0.842971	-0.0459483	0.441649
1992-11-26	1992-11-26	0.277562	0.955253	0
1992-11-27	1992-11-27	0.184744	-0.261823	0.242674
1992-11-30	1992-11-30	0.00193431	0.720625	0.267962
1992-12-01	1992-12-01	-0.688277	1.71717	-0.172209
1992-12-02	1992-12-02	0.0675193	0.760054	-0.212525
1992-12-03	1992-12-03	0.616671	1.29933	-0.0313862
1992-12-04	1992-12-04	0.713804	-0.511861	0.464712
1992-12-07	1992-12-07	0.161661	1.09746	0.626753
1992-12-08	1992-12-08	0.219887	1.60325	0.433801
1992-12-09	1992-12-09	-0.3138	-2.78761	-0.19584
1992-12-10	1992-12-10	-0.329503	-1.23071	-0.25155
1992-12-11	1992-12-11	-0.281164	-0.509196	-0.22704
1992-12-14	1992-12-14	-0.139691	0.612813	-0.138362
1992-12-15	1992-12-15	-0.358096	0.322071	-0.0715039
1992-12-16	1992-12-16	0.799959	1.24328	-0.32435
1992-12-17	1992-12-17	0.514418	0.68531	0.911631
1992-12-18	1992-12-18	0.765923	0.93919	1.36469
1992-12-21	1992-12-21	-0.270265	0.57594	-0.0760098
1992-12-22	1992-12-22	0.804097	-0.290658	-0.0760676
1992-12-23	1992-12-23	0.394272	-0.977237	-0.324932
1992-12-24	1992-12-24	-0.181136	-0.657734	0.117367
1992-12-25	1992-12-25	0	0	0
1992-12-28	1992-12-28	-0.138693	-0.54111	-0.0114548
1992-12-29	1992-12-29	-0.718364	-0.217546	-0.334909
1992-12-30	1992-12-30	0.183349	0.317362	0.102718
1992-12-31	1992-12-31	0.587986	0.5352	-0.695077
1993-01-01	1993-01-01	0	0	0
1993-01-04	1993-01-04	-0.599973	-0.454716	-0.126949
1993-01-05	1993-01-05	0.0402185	1.14453	-0.285013
1993-01-06	1993-01-06	0.143399	0.69452	-0.0170459
1993-01-07	1993-01-07	-1.39685	-0.316868	-0.909271
1993-01-08	1993-01-08	-0.759451	-1.07471	-0.314432
1993-01-11	1993-01-11	0.303327	0.349343	0.29016
1993-01-12	1993-01-12	0.255068	-1.38726	0.10226
1993-01-13	1993-01-13	-0.804053	-0.313124	0.482872
1993-01-14	1993-01-14	0.508752	0.304959	0.652141
1993-01-15	1993-01-15	-0.201375	-0.208262	0.235762
1993-01-18	1993-01-18	-0.113643	0.734817	-0.0430109
1993-01-19	1993-01-19	-0.268271	-0.909222	-0.3971
1993-01-20	1993-01-20	-0.193156	0.22796	-0.366591
1993-01-21	1993-01-21	-0.972195	-0.845627	0.484887
1993-01-22	1993-01-22	0.16723	0.109412	0.240164
1993-01-25	1993-01-25	1.35459	2.30646	0.762305
1993-01-26	1993-01-26	1.31969	1.02368	-0.0219711
1993-01-27	1993-01-27	-0.124959	-1.84128	-0.359917
1993-01-28	1993-01-28	-0.159586	-0.461915	0.152672
1993-01-29	1993-01-29	-0.605158	-1.46926	0.0942039
1993-02-01	1993-02-01	0.443525	-0.741347	0.917685
1993-02-02	1993-02-02	0.425556	-0.764746	-0.0668561
1993-02-03	1993-02-03	0.485291	-0.183318	1.03696
1993-02-04	1993-02-04	0.939559	0.680129	0.455822
1993-02-05	1993-02-05	0.634059	0.282673	-0.131828
1993-02-08	1993-02-08	0.337367	-0.606268	-0.138458
1993-02-09	1993-02-09	0.345573	-2.17052	-0.593394
1993-02-10	1993-02-10	0.997468	-0.331215	0.18597
1993-02-11	1993-02-11	0.480753	-0.271421	0.292143
1993-02-12	1993-02-12	0.133294	0.533072	-0.632931
1993-02-15	1993-02-15	0.0302261	-0.365018	0
1993-02-16	1993-02-16	-0.874765	0.574097	-2.49598
1993-02-17	1993-02-17	-0.418456	0.388788	-0.169008
1993-02-18	1993-02-18	-0.364557	0.159679	-0.283314
1993-02-19	1993-02-19	1.08526	1.61626	0.539155
1993-02-22	1993-02-22	0.282448	0.0688829	0.158234
1993-02-23	1993-02-23	0.230526	-1.15343	-0.0970119
1993-02-24	1993-02-24	0.150276	-1.14361	1.45165
1993-02-25	1993-02-25	0.0417824	0.436435	0.422566
1993-02-26	1993-02-26	-0.141452	0.317112	0.281819
1993-03-01	1993-03-01	-0.719558	2.03273	-0.192752
1993-03-02	1993-03-02	0.708784	0.502959	1.24986
1993-03-03	1993-03-03	0.7899	1.74894	0.322368
1993-03-04	1993-03-04	1.20328	-0.499244	-0.486889
1993-03-05	1993-03-05	0.425361	0.627853	-0.279995
1993-03-08	1993-03-08	0.773794	0.77428	1.95296
1993-03-09	1993-03-09	-0.00325361	-0.802383	-0.0801684
1993-03-10	1993-03-10	-0.179546	-0.239153	0.501927
1993-03-11	1993-03-11	-0.102825	-0.10494	-0.638891
1993-03-12	1993-03-12	0.170859	-1.03604	-0.844336
1993-03-15	1993-03-15	-0.0601131	0.159994	0.317684
1993-03-16	1993-03-16	-0.51112	0.973405	-0.0551157
1993-03-17	1993-03-17	-0.303482	-0.879408	-0.701211
1993-03-18	1993-03-18	0.953846	1.13793	0.853379
1993-03-19	1993-03-19	0.912284	2.39611	-0.439812
1993-03-22	1993-03-22	-0.0589398	-1.3359	-0.301099
1993-03-23	1993-03-23	0.0891953	-0.704778	-0.00143472
1993-03-24	1993-03-24	0.227187	0.0631504	-0.164995
1993-03-25	1993-03-25	0.217897	-0.601629	0.630653
1993-03-26	1993-03-26	-1.05793	0.891367	-0.589332
1993-03-29	1993-03-29	-0.513238	-0.213101	0.605754
1993-03-30	1993-03-30	-0.65731	0.496409	0.353173
1993-03-31	1993-03-31	0.182948	1.54105	-0.153673
1993-04-01	1993-04-01	-0.07954	0.888543	-0.335133
1993-04-02	1993-04-02	-0.383706	0.627067	-1.99277
1993-04-05	1993-04-05	0.180172	-1.899	0.271122
1993-04-06	1993-04-06	-0.197175	-0.68873	-0.281544
1993-04-07	1993-04-07	-0.0365195	0.0426543	0.221299
1993-04-08	1993-04-08	-0.189552	0.658429	-0.112346
1993-04-09	1993-04-09	-0.135008	0.045887	0
1993-04-12	1993-04-12	0.490292	1.07683	1.47138
1993-04-13	1993-04-13	0.0517198	1.82703	0.19535
1993-04-14	1993-04-14	-0.279381	-0.269002	-0.0363178
1993-04-15	1993-04-15	0.170795	-0.445567	-0.0133851
1993-04-16	1993-04-16	0.640736	-2.11987	0.137694
1993-04-19	1993-04-19	0.460402	0.758192	-0.343999
1993-04-20	1993-04-20	-0.0437878	1.69586	-0.428549
1993-04-21	1993-04-21	-0.244786	0.143313	-0.30385
1993-04-22	1993-04-22	-0.116314	0.8098	-0.981894
1993-04-23	1993-04-23	0.590862	0.531043	-0.600243
1993-04-26	1993-04-26	0.289709	0.574653	-0.770832
1993-04-27	1993-04-27	-0.263548	-0.0509423	1.06244
1993-04-28	1993-04-28	0.117507	-1.98066	-0.0344721
1993-04-29	1993-04-29	1.57063	-0.323765	0.232339
1993-04-30	1993-04-30	0.694779	0.859938	0.22692
1993-05-03	1993-05-03	-0.188283	-0.987048	0.519761
1993-05-04	1993-05-04	-0.236592	1.08116	0.300556
1993-05-05	1993-05-05	0.200089	-0.583596	0.158641
1993-05-06	1993-05-06	0.451973	-0.517833	-0.386934
1993-05-07	1993-05-07	-0.719789	1.0376	-0.212249
1993-05-10	1993-05-10	0.249203	-0.735203	0.129512
1993-05-11	1993-05-11	-0.616256	-0.546772	0.396753
1993-05-12	1993-05-12	0.0564236	0.972517	-0.0142344
1993-05-13	1993-05-13	0.169466	-1.44653	-1.2212
1993-05-14	1993-05-14	0.21735	0.526245	0.0745049
1993-05-17	1993-05-17	-0.719262	0.84773	0.289743
1993-05-18	1993-05-18	1.04763	-0.95658	0.0284768
1993-05-19	1993-05-19	0.139121	-0.208436	1.68695
1993-05-20	1993-05-20	0.621714	0.433851	0.61616
1993-05-21	1993-05-21	0.204812	-0.152377	-1.02833
1993-05-24	1993-05-24	0.158083	-0.632708	0.423873
1993-05-25	1993-05-25	0.815711	1.25804	0.202428
1993-05-26	1993-05-26	0.0710591	0.388435	1.02418
1993-05-27	1993-05-27	-0.193506	0.116748	-0.216517
1993-05-28	1993-05-28	-0.614239	0.613026	-0.438949
1993-05-31	1993-05-31	0.152013	0	0
1993-06-01	1993-06-01	-0.887914	0.313257	0.836799
1993-06-02	1993-06-02	0.0594756	-0.818973	-0.0129775
1993-06-03	1993-06-03	-0.0959084	-0.225414	-0.368846
1993-06-04	1993-06-04	0.0166707	-1.59737	-0.544067
1993-06-07	1993-06-07	-0.125872	-0.159611	-0.544661
1993-06-08	1993-06-08	-1.28275	-0.00993416	-0.711434
1993-06-09	1993-06-09	0.329081	0.680741	0.255405
1993-06-10	1993-06-10	0.708878	-0.371511	-0.100314
1993-06-11	1993-06-11	-0.437334	1.05651	0.4922
1993-06-14	1993-06-14	0.0779416	0.706958	0.163902
1993-06-15	1993-06-15	0.438623	-0.80797	-0.313632
1993-06-16	1993-06-16	-0.0268078	-1.09146	0.218385
1993-06-17	1993-06-17	0.566863	0.304396	0.300523
1993-06-18	1993-06-18	0.268645	-0.525811	-1.08246
1993-06-21	1993-06-21	0.395169	-0.123172	0.473299
1993-06-22	1993-06-22	0.0677858	-0.0145629	-0.0972886
1993-06-23	1993-06-23	0.10901	-0.952258	-0.537172
1993-06-24	1993-06-24	0.290282	-0.666754	0.77989
1993-06-25	1993-06-25	0.139476	0.584093	0.192144
1993-06-28	1993-06-28	-1.52333	1.00994	0.973484
1993-06-29	1993-06-29	0.262463	0.222802	-0.264617
1993-06-30	1993-06-30	-0.217907	1.23888	-0.00166419
1993-07-01	1993-07-01	-0.535614	-0.510974	-0.36066
1993-07-02	1993-07-02	0.998706	-0.776335	-0.647099
1993-07-05	1993-07-05	-0.0185924	-0.448933	0
1993-07-06	1993-07-06	-0.14047	0.181641	-0.998105
1993-07-07	1993-07-07	0.190804	-0.369085	0.336945
1993-07-08	1993-07-08	-1.23758	-0.637496	1.39137
1993-07-09	1993-07-09	0.535631	-1.09163	-0.0603276
1993-07-12	1993-07-12	0.570792	-0.668655	0.188727
1993-07-13	1993-07-13	-0.11855	1.28234	-0.140981
1993-07-14	1993-07-14	-0.861513	0.251534	0.476959
1993-07-15	1993-07-15	-0.434933	-0.113486	-0.181808
1993-07-16	1993-07-16	-0.580896	-1.12211	-0.787051
1993-07-19	1993-07-19	-0.590717	1.64652	0.0412226
1993-07-20	1993-07-20	0.262142	0.160159	0.302574
1993-07-21	1993-07-21	-0.736885	0.276298	-0.0279448
1993-07-22	1993-07-22	-1.08371	0.11663	-0.511032
1993-07-23	1993-07-23	-0.269567	-0.710635	0.573451
1993-07-26	1993-07-26	1.16739	0.65174	0.517175
1993-07-27	1993-07-27	0.786144	0.821539	-0.138249
1993-07-28	1993-07-28	0.295036	-0.304395	-0.273075
1993-07-29	1993-07-29	0.449887	1.3688	0.622302
1993-07-30	1993-07-30	0.483423	-0.492545	-0.633387
1993-08-02	1993-08-02	-0.209954	0.481091	0.384554
1993-08-03	1993-08-03	-0.121472	1.47475	-0.0936314
1993-08-04	1993-08-04	0.619154	0.228206	-0.163652
1993-08-05	1993-08-05	-1.44756	-0.344839	-0.106977
1993-08-06	1993-08-06	0.0381436	0.759188	0.148831
1993-08-09	1993-08-09	1.09841	0.705553	0.446305
1993-08-10	1993-08-10	0.613881	-1.29439	-0.254644
1993-08-11	1993-08-11	-0.904535	0.559451	0.226056
1993-08-12	1993-08-12	-0.885149	-0.101395	-0.322785
1993-08-13	1993-08-13	-0.0469719	-0.225829	0.221518
1993-08-16	1993-08-16	0.25318	0.320739	0.451553
1993-08-17	1993-08-17	0.0187501	2.28843	0.344114
1993-08-18	1993-08-18	0.0805519	1.63789	0.69529
1993-08-19	1993-08-19	-0.0872187	0.919999	0.128414
1993-08-20	1993-08-20	0.715935	-0.600778	-0.0719505
1993-08-23	1993-08-23	-0.0413012	-0.654648	-0.236345
1993-08-24	1993-08-24	0.727143	-0.562982	0.937779
1993-08-25	1993-08-25	0.497439	-0.202043	-0.0271616
1993-08-26	1993-08-26	-0.247488	0.843779	0.244985
1993-08-27	1993-08-27	-0.424742	1.39877	-0.137829
1993-08-30	1993-08-30	0.317745	-0.996552	0.184877
1993-08-31	1993-08-31	0.0259622	0.00376677	0.337119
1993-09-01	1993-09-01	0.0481618	0.286777	-0.138225
1993-09-02	1993-09-02	-0.661834	-0.551769	-0.388444
1993-09-03	1993-09-03	-0.481982	0.191066	0.0285336
1993-09-06	1993-09-06	0.223059	1.58147	0
1993-09-07	1993-09-07	-2.28294	-0.85922	-0.655621
1993-09-08	1993-09-08	-0.702938	0.47893	-0.412964
1993-09-09	1993-09-09	1.17296	0.730294	0.167605
1993-09-10	1993-09-10	0.12536	0.0714409	0.861663
1993-09-13	1993-09-13	-0.871689	-0.00554322	0.135732
1993-09-14	1993-09-14	0.0958481	-0.77391	-0.365402
1993-09-15	1993-09-15	0.610335	-0.420023	0.348137
1993-09-16	1993-09-16	0.147062	-1.21812	-0.487138
1993-09-17	1993-09-17	-0.905947	0.43388	-0.175828
1993-09-20	1993-09-20	-1.12277	-0.00548361	-0.826562
1993-09-21	1993-09-21	-0.69225	0.190909	-0.481534
1993-09-22	1993-09-22	0.501736	-1.31705	0.672965
1993-09-23	1993-09-23	0.0805309	-0.383576	0.384597
1993-09-24	1993-09-24	0.549347	-0.816041	0.0350846
1993-09-27	1993-09-27	-0.38178	1.61832	0.83589
1993-09-28	1993-09-28	-0.112044	-0.0901148	-0.12475
1993-09-29	1993-09-29	-0.522449	0.247089	-0.348947
1993-09-30	1993-09-30	0.0161083	-0.73651	-0.259073
1993-10-01	1993-10-01	-0.487123	0.450081	0.457359
1993-10-04	1993-10-04	0.331631	1.49459	-0.11254
1993-10-05	1993-10-05	0.284272	0.526285	0.0412027
1993-10-06	1993-10-06	1.42492	1.17328	-0.153108
1993-10-07	1993-10-07	0.42551	-0.482459	-0.310648
1993-10-08	1993-10-08	0.358155	1.40997	0.173458
1993-10-11	1993-10-11	0.0451292	-0.428277	0.155422
1993-10-12	1993-10-12	0.99091	0.00166648	0.0766582
1993-10-13	1993-10-13	0.480162	-1.27684	-0.0880079
1993-10-14	1993-10-14	1.54503	-0.260629	1.07054
1993-10-15	1993-10-15	0.950985	0.751604	0.568566
1993-10-18	1993-10-18	0.106698	-0.3882	-0.188909
1993-10-19	1993-10-19	0.0381881	-1.07032	-0.494528
1993-10-20	1993-10-20	-0.00712192	0.923885	-0.00554001
1993-10-21	1993-10-21	0.10997	0.892964	-0.115654
1993-10-22	1993-10-22	0.721705	-0.297308	-0.460148
1993-10-25	1993-10-25	-0.394715	0.431509	0.188532
1993-10-26	1993-10-26	0.0195729	-0.936882	-0.00417142
1993-10-27	1993-10-27	0.195974	-0.496329	0.11356
1993-10-28	1993-10-28	0.830199	0.122115	0.573175
1993-10-29	1993-10-29	0.848628	1.13157	0.0471854
1993-11-01	1993-11-01	-0.155882	-0.70535	0.17853
1993-11-02	1993-11-02	0.529713	-0.0711878	-0.102885
1993-11-03	1993-11-03	-0.075433	0.0926776	-1.17635
1993-11-04	1993-11-04	-0.563399	-0.712738	-1.14802
1993-11-05	1993-11-05	0.619901	-2.29761	0.488308
1993-11-08	1993-11-08	0.186683	0.157344	0.208425
1993-11-09	1993-11-09	0.333631	0.183829	0.0710443
1993-11-10	1993-11-10	-0.0940996	-0.407875	0.724885
1993-11-11	1993-11-11	-0.0524802	0.905559	-0.145835
1993-11-12	1993-11-12	0.139284	0.0348283	0.591853
1993-11-15	1993-11-15	-0.94217	0.681673	-0.340927
1993-11-16	1993-11-16	-0.171616	-0.0433112	0.683029
1993-11-17	1993-11-17	0.0644666	0.13273	-0.317689
1993-11-18	1993-11-18	-0.252959	-0.0511402	-0.229622
1993-11-19	1993-11-19	-0.263666	-0.749699	-0.201931
1993-11-22	1993-11-22	-1.08605	-1.06347	-0.770652
1993-11-23	1993-11-23	0.618991	0.338086	0.357603
1993-11-24	1993-11-24	-0.21492	0.780709	0.343528
1993-11-25	1993-11-25	0.46718	0.680564	0
1993-11-26	1993-11-26	-0.15903	0.213111	0.223132
1993-11-29	1993-11-29	-1.2844	0.813907	-0.253878
1993-11-30	1993-11-30	-0.111467	1.35273	-0.0587007
1993-12-01	1993-12-01	0.608755	1.40673	-0.0605924
1993-12-02	1993-12-02	0.626631	-0.233428	0.187695
1993-12-03	1993-12-03	0.612298	0.410776	0.347559
1993-12-06	1993-12-06	-0.112356	1.22103	0.358139
1993-12-07	1993-12-07	1.20729	-0.597787	0.0748257
1993-12-08	1993-12-08	1.00914	1.453	-0.00943249
1993-12-09	1993-12-09	-0.44067	-0.228435	-0.39206
1993-12-10	1993-12-10	-0.782992	-0.0114721	-0.0734542
1993-12-13	1993-12-13	0.600559	-0.326104	0.38326
1993-12-14	1993-12-14	-1.42313	-0.552364	-0.463083
1993-12-15	1993-12-15	-0.569458	0.56554	-0.304915
1993-12-16	1993-12-16	0.00140856	1.27743	0.406095
1993-12-17	1993-12-17	0.0157756	0.969035	0.596509
1993-12-20	1993-12-20	-0.397708	0.455296	-0.130725
1993-12-21	1993-12-21	-0.474518	-0.313885	-0.0637227
1993-12-22	1993-12-22	0.00681927	0.891271	0.408131
1993-12-23	1993-12-23	2.04962	1.69666	0.0256768
1993-12-24	1993-12-24	-0.577702	0.286827	0
1993-12-27	1993-12-27	0.29711	0.120003	0.650006
1993-12-28	1993-12-28	1.13159	0.312709	0.103839
1993-12-29	1993-12-29	0.364418	0.636643	-0.147408
1993-12-30	1993-12-30	0.413984	-2.36424	-0.426474
1993-12-31	1993-12-31	0.180799	0.00530071	-0.478864
1994-01-03	1994-01-03	0.738025	0.0675026	-0.23771
1994-01-04	1994-01-04	1.18809	-0.0560844	0.403043
1994-01-05	1994-01-05	0.922255	-0.479011	0.148497
1994-01-06	1994-01-06	0.0579448	0.635125	-0.155382
1994-01-07	1994-01-07	-0.322762	1.59297	0.608492
1994-01-10	1994-01-10	1.61744	0.177251	1.14711
1994-01-11	1994-01-11	-0.605835	-1.02079	-0.176611
1994-01-12	1994-01-12	0.601348	-0.50245	-0.0582968
1994-01-13	1994-01-13	0.323138	-0.510422	-0.286228
1994-01-14	1994-01-14	0.339876	1.0086	0.538274
1994-01-17	1994-01-17	1.38642	0.205979	-0.288444
1994-01-18	1994-01-18	0.794883	1.33141	0.170989
1994-01-19	1994-01-19	0.599683	0.982927	-0.0600601
1994-01-20	1994-01-20	-0.421737	0.229061	0.169896
1994-01-21	1994-01-21	-1.20923	-0.0180425	-0.13916
1994-01-24	1994-01-24	-0.845047	-0.0861683	-0.468652
1994-01-25	1994-01-25	-0.471075	-1.03536	-0.216709
1994-01-26	1994-01-26	0.00965929	-0.297783	0.488028
1994-01-27	1994-01-27	0.222403	-0.237046	0.914059
1994-01-28	1994-01-28	-0.246653	1.27826	0.34491
1994-01-31	1994-01-31	1.35668	0.958371	0.528995
1994-02-01	1994-02-01	0.406245	0.490039	-0.290117
1994-02-02	1994-02-02	-0.285556	0.357292	0.437222
1994-02-03	1994-02-03	-0.228739	-0.58274	-0.267273
1994-02-04	1994-02-04	-2.87701	-0.831059	-2.34024
1994-02-07	1994-02-07	-0.813047	-2.22982	0.497086
1994-02-08	1994-02-08	0.00455098	0.0384573	-0.187782
1994-02-09	1994-02-09	-0.00214154	-1.0767	0.304242
1994-02-10	1994-02-10	-0.577425	-0.624883	-0.832486
1994-02-11	1994-02-11	-0.915191	-0.800407	0.227743
1994-02-14	1994-02-14	-1.04022	-0.15926	0.0414795
1994-02-15	1994-02-15	0.685392	1.29917	0.530353
1994-02-16	1994-02-16	0.396818	0.953073	0.107868
1994-02-17	1994-02-17	0.237965	-0.0696512	-0.457718
1994-02-18	1994-02-18	-0.367753	-0.976415	-0.555107
1994-02-21	1994-02-21	-0.794253	-1.14242	0
1994-02-22	1994-02-22	0.384403	-0.280381	0.808152
1994-02-23	1994-02-23	0.290886	0.183964	-0.107525
1994-02-24	1994-02-24	-1.63159	-1.94071	-1.38797
1994-02-25	1994-02-25	0.662242	1.06571	0.315953
1994-02-28	1994-02-28	1.39636	1.11506	0.134293
1994-03-01	1994-03-01	-0.934721	-1.62316	-0.548374
1994-03-02	1994-03-02	-0.911779	-0.115254	0.103272
1994-03-03	1994-03-03	0.314184	-0.0154063	-0.380191
1994-03-04	1994-03-04	0.26527	0.6775	0.29334
1994-03-07	1994-03-07	0.851397	0.811961	0.491388
1994-03-08	1994-03-08	0.0858103	-1.34469	-0.205961
1994-03-09	1994-03-09	0.512243	-0.116216	0.213281
1994-03-10	1994-03-10	-0.410522	0.25148	-0.763012
1994-03-11	1994-03-11	-0.166952	-1.2757	0.525297
1994-03-14	1994-03-14	0.549358	0.81951	0.268747
1994-03-15	1994-03-15	0.418503	0.7958	-0.0481486
1994-03-16	1994-03-16	0.845656	-0.712129	0.52599
1994-03-17	1994-03-17	0.107796	0.733468	0.257854
1994-03-18	1994-03-18	0.609209	-1.59872	0.0355059
1994-03-21	1994-03-21	-0.778146	-0.826859	-0.389289
1994-03-22	1994-03-22	0.581361	0.243423	-0.0109637
1994-03-23	1994-03-23	1.61478	-0.954041	-0.0794956
1994-03-24	1994-03-24	-1.8133	-0.952364	-0.878577
1994-03-25	1994-03-25	-1.15117	0.424738	-0.86699
1994-03-28	1994-03-28	-0.585258	-0.0271477	-0.028152
1994-03-29	1994-03-29	-2.26199	-0.530518	-1.67633
1994-03-30	1994-03-30	-2.19882	-1.9646	-1.47579
1994-03-31	1994-03-31	-0.0221475	0.205287	0.0196997
1994-04-01	1994-04-01	-0.338817	-0.676957	0
1994-04-04	1994-04-04	-2.80325	-0.610258	-1.48247
1994-04-05	1994-04-05	1.51403	0.846767	2.26155
1994-04-06	1994-04-06	1.25693	0.772423	-0.0333781
1994-04-07	1994-04-07	0.345985	-0.175833	0.609592
1994-04-08	1994-04-08	0.0548598	0.158545	-0.824221
1994-04-11	1994-04-11	-1.14489	0.812419	0.488078
1994-04-12	1994-04-12	0.132483	0.429999	-0.458353
1994-04-13	1994-04-13	-0.784376	-0.415811	-0.331429
1994-04-14	1994-04-14	0.13885	-0.363427	0.00479497
1994-04-15	1994-04-15	-0.909073	0.8785	-0.0565779
1994-04-18	1994-04-18	-1.92345	-1.0979	-0.854666
1994-04-19	1994-04-19	-1.36313	0.223669	0.0551624
1994-04-20	1994-04-20	0.163329	-0.29414	-0.171441
1994-04-21	1994-04-21	1.94261	0.854662	1.5868
1994-04-22	1994-04-22	0.304859	0.252871	-0.216741
1994-04-25	1994-04-25	1.60558	-0.460259	1.02704
1994-04-26	1994-04-26	0.649514	1.24136	-0.171246
1994-04-27	1994-04-27	0.79982	1.14353	0
1994-04-28	1994-04-28	-0.845706	-0.592798	-0.653462
1994-04-29	1994-04-29	0.0584349	0.433173	0.476268
1994-05-02	1994-05-02	0.192176	0.14508	0.489913
1994-05-03	1994-05-03	-0.0407734	-1.30808	-0.0661371
1994-05-04	1994-05-04	-0.739104	-1.5694	-0.22596
1994-05-05	1994-05-05	-0.212414	0.849451	-0.109683
1994-05-06	1994-05-06	0.0464014	-0.358239	-0.888859
1994-05-09	1994-05-09	-1.70939	-0.154778	-1.29476
1994-05-10	1994-05-10	0.457119	0.786509	0.823748
1994-05-11	1994-05-11	-0.438305	-0.431762	-1.04544
1994-05-12	1994-05-12	-0.526926	0.958816	0.538932
1994-05-13	1994-05-13	0.402253	-0.619491	0.148391
1994-05-16	1994-05-16	1.14967	0.0967473	0.0234081
1994-05-17	1994-05-17	1.24927	0.235302	1.21718
1994-05-18	1994-05-18	0.405038	-0.0332506	1.04141
1994-05-19	1994-05-19	0.441017	0.320975	0.629869
1994-05-20	1994-05-20	0.188096	0.335863	-0.27733
1994-05-23	1994-05-23	-0.144944	-0.759689	-0.394936
1994-05-24	1994-05-24	-0.23259	-0.449513	0.410191
1994-05-25	1994-05-25	-0.142342	-1.91789	0.377019
1994-05-26	1994-05-26	0.869613	-0.119697	0.152911
1994-05-27	1994-05-27	-0.155818	-1.83004	0.0353051
1994-05-30	1994-05-30	-0.153498	0.0398219	0
1994-05-31	1994-05-31	0.17484	0.213632	-0.117331
1994-06-01	1994-06-01	-0.914814	-1.01385	0.288055
1994-06-02	1994-06-02	-0.106895	1.18649	-0.0786318
1994-06-03	1994-06-03	0.16713	0.00554166	0.558094
1994-06-06	1994-06-06	0.453168	0.634832	-0.207369
1994-06-07	1994-06-07	-0.241286	-0.179646	-0.118444
1994-06-08	1994-06-08	-1.55782	1.18963	-0.315681
1994-06-09	1994-06-09	-0.0832574	-0.319081	0.0995616
1994-06-10	1994-06-10	0.602225	0.795726	0.070978
1994-06-13	1994-06-13	-0.637428	-0.579197	0.101025
1994-06-14	1994-06-14	-0.475673	0.486386	0.607637
1994-06-15	1994-06-15	-0.885899	0.21571	-0.409595
1994-06-16	1994-06-16	-0.697621	-0.59239	0.277055
1994-06-17	1994-06-17	0.0809343	-0.228283	-0.776906
1994-06-20	1994-06-20	-2.16413	-0.401775	-0.736697
1994-06-21	1994-06-21	-0.571918	-1.02761	-0.840146
1994-06-22	1994-06-22	0.348426	0.514287	0.312113
1994-06-23	1994-06-23	-0.339906	-0.366896	-0.826869
1994-06-24	1994-06-24	-2.32083	-2.00452	-1.41635
1994-06-27	1994-06-27	1.59785	1.52165	1.05597
1994-06-28	1994-06-28	-0.174918	-0.00712825	-0.247093
1994-06-29	1994-06-29	1.26359	1.27918	0.372639
1994-06-30	1994-06-30	-0.110891	-0.963447	-0.810011
1994-07-01	1994-07-01	-0.00731959	0.209056	0.433893
1994-07-04	1994-07-04	0.507224	1.2128	0
1994-07-05	1994-07-05	-0.336241	-0.0430698	-0.0487763
1994-07-06	1994-07-06	0.0188784	-0.0430883	0.0117793
1994-07-07	1994-07-07	0.846018	0.0205271	0.550198
1994-07-08	1994-07-08	0.37916	-0.0824336	0.192436
1994-07-11	1994-07-11	0.198187	2.24483	-0.436623
1994-07-12	1994-07-12	1.18437	-0.0994399	0.00455312
1994-07-13	1994-07-13	0.43397	0.971928	0.246816
1994-07-14	1994-07-14	1.19409	1.29267	1.05368
1994-07-15	1994-07-15	0.219773	0.413867	0.170312
1994-07-18	1994-07-18	0.0958125	0.53519	0.215362
1994-07-19	1994-07-19	-0.33255	0.0113609	-0.311745
1994-07-20	1994-07-20	-0.45714	-1.0386	-0.558311
1994-07-21	1994-07-21	-0.0419356	-0.197272	0.229855
1994-07-22	1994-07-22	0.270202	-0.0198812	0.138024
1994-07-25	1994-07-25	-0.141028	0.0350045	0.222854
1994-07-26	1994-07-26	-0.520957	-0.0839486	-0.125476
1994-07-27	1994-07-27	-0.308968	-0.729042	-0.205603
1994-07-28	1994-07-28	0.310221	0.506989	0.402333
1994-07-29	1994-07-29	0.852679	-0.0937672	0.933913
1994-08-01	1994-08-01	-0.425218	0.568739	0.581131
1994-08-02	1994-08-02	0.192106	1.96359	0.021399
1994-08-03	1994-08-03	0.399869	0.177746	0.0116274
1994-08-04	1994-08-04	-0.0291564	-0.345067	-0.603858
1994-08-05	1994-08-05	-0.917528	0.673027	-0.331952
1994-08-08	1994-08-08	0.627553	0.238314	0.187771
1994-08-09	1994-08-09	0.714319	-0.211881	0.0142907
1994-08-10	1994-08-10	0.674981	0.0750438	0.601996
1994-08-11	1994-08-11	-1.08906	-1.26536	-0.276612
1994-08-12	1994-08-12	-0.141459	1.02733	0.638579
1994-08-15	1994-08-15	0.0844116	-0.411786	-0.141057
1994-08-16	1994-08-16	0.743596	-0.100596	0.810135
1994-08-17	1994-08-17	0.407582	1.20498	0.0942594
1994-08-18	1994-08-18	-0.771175	0.273819	-0.478451
1994-08-19	1994-08-19	0.460544	0.506135	0.120304
1994-08-22	1994-08-22	-0.0231532	-0.465043	-0.246095
1994-08-23	1994-08-23	0.473882	0.34819	0.517495
1994-08-24	1994-08-24	1.4063	0.939413	0.841382
1994-08-25	1994-08-25	-0.127854	0.720407	-0.220988
1994-08-26	1994-08-26	1.487	0.219492	1.24733
1994-08-29	1994-08-29	0.942703	-0.710118	0.0963672
1994-08-30	1994-08-30	0.120799	-0.321878	0.245206
1994-08-31	1994-08-31	0.180563	0.263478	-0.0554591
1994-09-01	1994-09-01	0.149783	-0.791485	-0.491063
1994-09-02	1994-09-02	-0.0890167	0.371623	-0.413241
1994-09-05	1994-09-05	0.153843	0.76547	0
1994-09-06	1994-09-06	-0.148081	-0.962313	0.0992434
1994-09-07	1994-09-07	-0.190633	-0.273098	-0.0973258
1994-09-08	1994-09-08	0.461275	-0.933919	0.435889
1994-09-09	1994-09-09	-0.771517	-0.91516	-0.817229
1994-09-12	1994-09-12	0.307558	0.356163	-0.685036
1994-09-13	1994-09-13	1.26499	-0.292892	0.388825
1994-09-14	1994-09-14	0.133324	-0.845582	0.220703
1994-09-15	1994-09-15	0.694986	0.754257	1.29866
1994-09-16	1994-09-16	0.764855	-0.152328	-0.678819
1994-09-19	1994-09-19	0.738032	-0.686763	-0.02432
1994-09-20	1994-09-20	-1.04665	-0.782351	-1.57959
1994-09-21	1994-09-21	-0.354104	-0.621432	-0.391072
1994-09-22	1994-09-22	0.150012	0.0817635	-0.0612217
1994-09-23	1994-09-23	0.0836965	0.354074	-0.319058
1994-09-26	1994-09-26	-0.930176	-1.17428	0.308906
1994-09-27	1994-09-27	0.278367	0.43873	0.308419
1994-09-28	1994-09-28	0.872012	1.09525	0.587409
1994-09-29	1994-09-29	-0.286538	-1.33232	-0.503248
1994-09-30	1994-09-30	-0.160879	0.599383	0.0952407
1994-10-03	1994-10-03	-0.407186	-1.32845	-0.238568
1994-10-04	1994-10-04	-1.72365	0.56	-1.51169
1994-10-05	1994-10-05	-0.639137	-0.829521	-0.273836
1994-10-06	1994-10-06	0.808663	1.03818	-0.27011
1994-10-07	1994-10-07	0.476491	0.562221	0.621564
1994-10-10	1994-10-10	0.0963885	0.764681	0.795526
1994-10-11	1994-10-11	0.911232	1.04127	1.52793
1994-10-12	1994-10-12	0.765317	0.886115	-0.0633463
1994-10-13	1994-10-13	-0.437791	1.16337	0.507551
1994-10-14	1994-10-14	-0.466077	-0.344443	0.232843
1994-10-17	1994-10-17	-0.353038	1.32265	-0.0651996
1994-10-18	1994-10-18	-0.304967	-0.566551	-0.178846
1994-10-19	1994-10-19	0.395224	-0.549756	0.519673
1994-10-20	1994-10-20	-0.0364102	0.199273	-0.664762
1994-10-21	1994-10-21	-0.76681	-0.413732	-0.43462
1994-10-24	1994-10-24	-0.12557	-0.100248	-0.857174
1994-10-25	1994-10-25	-0.340431	-0.423661	0.0714112
1994-10-26	1994-10-26	0.460265	-0.318139	0.26343
1994-10-27	1994-10-27	-0.00938392	1.18145	0.700404
1994-10-28	1994-10-28	0.309422	0.718897	1.744
1994-10-31	1994-10-31	0.00137586	0.88246	-0.31147
1994-11-01	1994-11-01	-0.950156	0.310905	-0.816968
1994-11-02	1994-11-02	-1.02483	0.127084	-0.340565
1994-11-03	1994-11-03	-0.374994	-0.833218	0.291374
1994-11-04	1994-11-04	-0.696464	-0.786551	-1.12924
1994-11-07	1994-11-07	0.088236	-0.655268	0.0745578
1994-11-08	1994-11-08	0.399121	0.241929	0.665215
1994-11-09	1994-11-09	-0.0536446	0.231685	-0.0403274
1994-11-10	1994-11-10	-0.694364	-0.246159	-0.184985
1994-11-11	1994-11-11	-0.167551	-0.732855	-0.409007
1994-11-14	1994-11-14	0.335379	-0.279064	0.727752
1994-11-15	1994-11-15	-0.499825	1.08274	-0.166659
1994-11-16	1994-11-16	0.187234	-0.331457	0.0807169
1994-11-17	1994-11-17	-0.743265	-0.352887	-0.372556
1994-11-18	1994-11-18	-0.675067	-0.280504	-0.398788
1994-11-21	1994-11-21	-0.882222	-0.374152	-0.76544
1994-11-22	1994-11-22	-1.15946	-1.15747	-1.78305
1994-11-23	1994-11-23	0.156624	-1.78422	0.048566
1994-11-24	1994-11-24	0.72123	-0.225901	0
1994-11-25	1994-11-25	0.134207	-0.0415725	0.55362
1994-11-28	1994-11-28	-0.41785	0.42352	0.492642
1994-11-29	1994-11-29	0.582343	0.600096	0.178094
1994-11-30	1994-11-30	-0.105533	0.391828	-0.359765
1994-12-01	1994-12-01	-0.0449425	-1.09901	-1.06183
1994-12-02	1994-12-02	0.541012	-1.17862	0.923026
1994-12-05	1994-12-05	0.225056	0.423914	0.0338561
1994-12-06	1994-12-06	-0.430847	-0.367528	-0.0303191
1994-12-07	1994-12-07	-0.339593	0.00634855	-0.40955
1994-12-08	1994-12-08	-1.11072	0.0638156	-1.288
1994-12-09	1994-12-09	-0.411308	-1.48786	0.315918
1994-12-12	1994-12-12	0.229481	-0.858881	0.560949
1994-12-13	1994-12-13	-0.159441	0.0483759	0.228059
1994-12-14	1994-12-14	0.753145	1.22299	1.12753
1994-12-15	1994-12-15	0.929542	-0.192761	0.0895802
1994-12-16	1994-12-16	-0.000291357	1.34229	0.683518
1994-12-19	1994-12-19	0.244158	0.633137	-0.208421
1994-12-20	1994-12-20	0.204617	0.698802	-0.163038
1994-12-21	1994-12-21	0.701643	0.387981	0.610587
1994-12-22	1994-12-22	0.0653838	-0.232119	-0.0796518
1994-12-23	1994-12-23	0.142484	-0.0688933	0.188629
1994-12-26	1994-12-26	0	0	0
1994-12-27	1994-12-27	-0.0571999	-0.0161246	0.483636
1994-12-28	1994-12-28	-0.0207073	0.266757	-0.39453
1994-12-29	1994-12-29	-0.243073	-0.00574438	0.123172
1994-12-30	1994-12-30	0.324695	0.298889	-0.460693
1995-01-02	1995-01-02	0	0	0
1995-01-03	1995-01-03	-0.674019	-0.0733132	-0.0524041
1995-01-04	1995-01-04	-0.818073	-0.504398	0.351013
1995-01-05	1995-01-05	0.271342	-0.508601	-0.0964048
1995-01-06	1995-01-06	-0.201937	0.422692	0.19369
1995-01-09	1995-01-09	-0.148406	-0.211363	-0.0653623
1995-01-10	1995-01-10	0.157387	0.440625	0.213318
1995-01-11	1995-01-11	0.0329439	-0.259533	-0.0832543
1995-01-12	1995-01-12	-1.15178	0.0293332	-0.0124639
1995-01-13	1995-01-13	-0.0905156	0.559803	0.984774
1995-01-16	1995-01-16	0.868793	0.843058	0.80487
1995-01-17	1995-01-17	-0.884715	-0.9702	0.101818
1995-01-18	1995-01-18	0.62843	0.283478	-0.146795
1995-01-19	1995-01-19	-0.513039	-0.935549	-0.551971
1995-01-20	1995-01-20	-1.49339	0.177186	-0.452377
1995-01-23	1995-01-23	-0.745295	-1.60817	0.215873
1995-01-24	1995-01-24	0.898958	0.467585	0.0352153
1995-01-25	1995-01-25	0.91187	-0.0820427	0.354772
1995-01-26	1995-01-26	-0.12232	0.936755	0.13963
1995-01-27	1995-01-27	-1.33501	0.458988	0.534769
1995-01-30	1995-01-30	-1.56797	-0.879712	-0.332594
1995-01-31	1995-01-31	0.624721	-0.364141	0.385689
1995-02-01	1995-02-01	0.374144	0.384637	0.0639969
1995-02-02	1995-02-02	1.55025	0.65908	0.502608
1995-02-03	1995-02-03	1.49324	-0.254319	1.2662
1995-02-06	1995-02-06	0.756462	-0.202552	0.569117
1995-02-07	1995-02-07	-0.252105	0.244053	-0.048354
1995-02-08	1995-02-08	0.023348	-0.262466	0.0561089
1995-02-09	1995-02-09	0.175944	1.06472	-0.20731
1995-02-10	1995-02-10	-0.387388	0.68441	0.17013
1995-02-13	1995-02-13	-0.254097	-0.726335	0.0622826
1995-02-14	1995-02-14	0.364381	-0.711471	0.192691
1995-02-15	1995-02-15	0.168532	0.50938	0.427599
1995-02-16	1995-02-16	-0.525156	0.0494799	0.146971
1995-02-17	1995-02-17	-0.160636	-0.278659	-0.647477
1995-02-20	1995-02-20	0.296245	-0.366433	0
1995-02-21	1995-02-21	0.465156	0.0294356	0.0205033
1995-02-22	1995-02-22	0.492723	0.196235	0.52945
1995-02-23	1995-02-23	0.683994	1.23714	0.453429
1995-02-24	1995-02-24	-0.488416	-0.930127	0.169596
1995-02-27	1995-02-27	-0.799308	-0.384789	-0.786185
1995-02-28	1995-02-28	1.25442	-0.62871	0.741461
1995-03-01	1995-03-01	-1.35182	1.00412	-0.366258
1995-03-02	1995-03-02	-0.67758	0.444583	-0.0982467
1995-03-03	1995-03-03	0.770712	1.83566	0.0900202
1995-03-06	1995-03-06	-0.468929	0.327666	-0.0389518
1995-03-07	1995-03-07	-0.28409	-2.09746	-0.745627
1995-03-08	1995-03-08	1.18929	0.213061	0.258055
1995-03-09	1995-03-09	0.00232447	-0.399559	-0.030579
1995-03-10	1995-03-10	1.064	-1.23171	1.34148
1995-03-13	1995-03-13	-0.0853853	0.340713	0.0330063
1995-03-14	1995-03-14	0.204294	0.956253	0.656435
1995-03-15	1995-03-15	0.69261	0.472286	-0.251675
1995-03-16	1995-03-16	0.251526	1.21923	0.708499
1995-03-17	1995-03-17	-0.124309	-0.598242	-0.000429365
1995-03-20	1995-03-20	1.09597	0.920122	0.191498
1995-03-21	1995-03-21	0.111001	0.317628	-0.278127
1995-03-22	1995-03-22	0.805129	0.661605	0.120757
1995-03-23	1995-03-23	0.572572	0.270766	-0.014379
1995-03-24	1995-03-24	0.840229	0.542293	1.02406
1995-03-27	1995-03-27	0.0286276	0.22421	0.426208
1995-03-28	1995-03-28	-0.39159	-0.481919	0.160578
1995-03-29	1995-03-29	-0.149185	1.21071	-0.118286
1995-03-30	1995-03-30	0.546998	0.0544309	-0.270478
1995-03-31	1995-03-31	-0.597407	0.863229	-0.329313
1995-04-03	1995-04-03	-0.908832	-0.588178	0.299978
1995-04-04	1995-04-04	-0.469339	0.592593	0.698279
1995-04-05	1995-04-05	1.22323	-0.00774931	0.070776
1995-04-06	1995-04-06	0.00221835	0.642622	0.0738834
1995-04-07	1995-04-07	-0.710412	0.244873	0.00862388
1995-04-10	1995-04-10	0.167563	-1.04931	0.202118
1995-04-11	1995-04-11	0.966337	-0.168769	-0.234874
1995-04-12	1995-04-12	0.908765	0.0791617	0.310957
1995-04-13	1995-04-13	0.37791	0.987417	0.411926
1995-04-14	1995-04-14	0.493441	-0.0655535	0
1995-04-17	1995-04-17	-0.00379793	0.779767	-0.572743
1995-04-18	1995-04-18	-0.38035	-0.631943	-0.225207
1995-04-19	1995-04-19	-0.502443	-0.536324	-0.104435
1995-04-20	1995-04-20	-0.808515	-0.152118	0.0866286
1995-04-21	1995-04-21	0.437905	0.369573	0.556597
1995-04-24	1995-04-24	0.786002	0.373302	0.898024
1995-04-25	1995-04-25	-0.159464	0.553414	-0.128274
1995-04-26	1995-04-26	0.0060065	0.0360697	0.145689
1995-04-27	1995-04-27	-0.292117	0.276842	0.221847
1995-04-28	1995-04-28	0.461637	-0.59893	0.188225
1995-05-01	1995-05-01	0.767222	0.540768	-0.109953
1995-05-02	1995-05-02	-0.244237	0.722176	0.116075
1995-05-03	1995-05-03	-0.307467	0.580168	1.12509
1995-05-04	1995-05-04	-0.13653	0.205416	0.0566098
1995-05-05	1995-05-05	0.0800688	-1.47837	-0.0578032
1995-05-08	1995-05-08	0.349953	0.412332	0.720608
1995-05-09	1995-05-09	-0.138842	-0.879875	-0.0217111
1995-05-10	1995-05-10	0.212083	0.332959	0.180221
1995-05-11	1995-05-11	-0.169091	0.27629	0.143634
1995-05-12	1995-05-12	0.0640592	0.0608904	0.0964952
1995-05-15	1995-05-15	0.571281	-0.811023	0.366813
1995-05-16	1995-05-16	1.05192	0.204759	0.0938349
1995-05-17	1995-05-17	0.639529	-0.0376537	-0.220084
1995-05-18	1995-05-18	-0.0305002	-0.655207	-1.50386
1995-05-19	1995-05-19	-0.149629	-0.181259	-0.0143287
1995-05-22	1995-05-22	-0.549994	0.262654	0.915735
1995-05-23	1995-05-23	1.69384	0.428755	0.963214
1995-05-24	1995-05-24	0.165249	1.24014	0.0229062
1995-05-25	1995-05-25	0.00498338	1.92898	-0.00984341
1995-05-26	1995-05-26	-0.68846	-0.253965	-0.959927
1995-05-29	1995-05-29	0.311096	-0.553918	0
1995-05-30	1995-05-30	-0.01369	0.176929	-0.0271823
1995-05-31	1995-05-31	0.463418	-0.442512	1.8142
1995-06-01	1995-06-01	-0.378983	0.697587	0.06198
1995-06-02	1995-06-02	-0.139437	0.074586	-0.132647
1995-06-05	1995-06-05	0.406775	1.19428	0.594312
1995-06-06	1995-06-06	0.306732	-0.241722	0.0329104
1995-06-07	1995-06-07	-0.332737	-0.0476937	-0.458017
1995-06-08	1995-06-08	0.520456	0.15807	-0.177201
1995-06-09	1995-06-09	-0.715675	-0.610043	-0.833923
1995-06-12	1995-06-12	-0.0357656	0.00103881	0.574435
1995-06-13	1995-06-13	0.360151	0.0437779	0.966323
1995-06-14	1995-06-14	0.158852	0.738559	0.0580345
1995-06-15	1995-06-15	0.758716	0.0257683	0.180535
1995-06-16	1995-06-16	-0.110392	0.633147	0.476607
1995-06-19	1995-06-19	0.988124	-0.232151	1.00199
1995-06-20	1995-06-20	-0.381855	0.153075	-0.0140191
1995-06-21	1995-06-21	-0.204196	0.0970628	-0.0111
1995-06-22	1995-06-22	0.151777	0.920398	1.24626
1995-06-23	1995-06-23	0.385332	-0.837223	-0.293929
1995-06-26	1995-06-26	-0.768478	-3.31038	-1.01114
1995-06-27	1995-06-27	0.478988	0.0940158	-0.409484
1995-06-28	1995-06-28	-0.0271295	-1.0998	0.461658
1995-06-29	1995-06-29	-0.26284	0.848488	-0.138114
1995-06-30	1995-06-30	0.403203	0.619089	0.102607
1995-07-03	1995-07-03	0.112784	0.853627	0.433393
1995-07-04	1995-07-04	0.361946	0.524432	0
1995-07-05	1995-07-05	0.306956	1.06655	0.0985673
1995-07-06	1995-07-06	0.161587	0.389456	1.18029
1995-07-07	1995-07-07	1.69584	1.81729	0.318594
1995-07-10	1995-07-10	1.33923	-0.480155	0.134442
1995-07-11	1995-07-11	-0.0161253	0.24138	-0.379328
1995-07-12	1995-07-12	1.20711	-0.256929	1.09235
1995-07-13	1995-07-13	-0.577357	0.378012	0.11135
1995-07-14	1995-07-14	-0.299602	-0.651478	-0.157192
1995-07-17	1995-07-17	0.537936	0.275099	0.528398
1995-07-18	1995-07-18	-1.03469	-0.411517	-0.756675
1995-07-19	1995-07-19	-1.46436	-0.426411	-1.4645
1995-07-20	1995-07-20	-0.31786	0.090569	0.503003
1995-07-21	1995-07-21	0.230551	-0.0382606	0.00498568
1995-07-24	1995-07-24	0.55927	0.776275	0.503145
1995-07-25	1995-07-25	0.119518	-0.501111	0.879339
1995-07-26	1995-07-26	-0.535182	1.10088	0.0718672
1995-07-27	1995-07-27	-0.0769019	0.0170835	0.654089
1995-07-28	1995-07-28	-0.215743	0.676048	-0.415889
1995-07-31	1995-07-31	-0.436213	-0.225975	-0.14254
1995-08-01	1995-08-01	-0.487143	-0.417678	-0.413313
1995-08-02	1995-08-02	0.92265	1.48616	-0.208746
1995-08-03	1995-08-03	0.185119	-0.258605	-0.0338189
1995-08-04	1995-08-04	0.482137	0.468937	0.120497
1995-08-07	1995-08-07	0	-0.297855	0.228934
1995-08-08	1995-08-08	0.180876	-0.478614	0.0337124
1995-08-09	1995-08-09	-0.33201	-0.250554	-0.0937193
1995-08-10	1995-08-10	-0.0681831	-0.540857	-0.325009
1995-08-11	1995-08-11	-0.415924	-0.90786	-0.448511
1995-08-14	1995-08-14	-0.141833	-0.787299	0.753814
1995-08-15	1995-08-15	-0.0374707	-1.33385	-0.203772
1995-08-16	1995-08-16	0.326472	0.56017	0.26155
1995-08-17	1995-08-17	0.412001	-0.719712	-0.18831
1995-08-18	1995-08-18	-0.0186047	1.48671	-0.0146149
1995-08-21	1995-08-21	-0.242913	0.494533	-0.231785
1995-08-22	1995-08-22	0.0579772	-0.388484	0.309384
1995-08-23	1995-08-23	0.0637379	-0.0709487	-0.45942
1995-08-24	1995-08-24	-0.274931	-0.0265336	0.0190561
1995-08-25	1995-08-25	0.931585	0.250969	0.529851
1995-08-28	1995-08-28	-0.0510269	0.501845	-0.319911
1995-08-29	1995-08-29	-0.321584	-0.881877	0.212565
1995-08-30	1995-08-30	-0.328898	-0.131713	0.162785
1995-08-31	1995-08-31	-0.915892	-0.362324	0.143389
1995-09-01	1995-09-01	0.0152534	1.07258	0.251943
1995-09-04	1995-09-04	-0.0444824	0.372269	0
1995-09-05	1995-09-05	0.945481	0.600886	0.836945
1995-09-06	1995-09-06	0.48242	0.0312021	0.271677
1995-09-07	1995-09-07	-0.224383	-0.0447042	0.0210856
1995-09-08	1995-09-08	-0.274639	0.0235845	0.389721
1995-09-11	1995-09-11	0.704236	-0.249879	0.218727
1995-09-12	1995-09-12	0.0780626	-0.154367	0.429268
1995-09-13	1995-09-13	-1.33153	0.640655	0.492795
1995-09-14	1995-09-14	-1.28311	-0.276692	0.82881
1995-09-15	1995-09-15	-0.286704	0.299035	-0.0187687
1995-09-18	1995-09-18	-0.156763	-1.47824	-0.0526717
1995-09-19	1995-09-19	0.128392	0.212952	0.27535
1995-09-20	1995-09-20	0.0960417	1.00222	0.506999
1995-09-21	1995-09-21	0.0838594	0.889741	-0.654977
1995-09-22	1995-09-22	-0.214613	-0.337534	-0.170288
1995-09-25	1995-09-25	0.789209	-0.722121	0.0937723
1995-09-26	1995-09-26	-0.292869	0.351081	0.0692609
1995-09-27	1995-09-27	-0.48391	-0.967731	-0.0989017
1995-09-28	1995-09-28	0.313187	0.565496	0.753345
1995-09-29	1995-09-29	0.363559	0.922538	-0.2157
1995-10-02	1995-10-02	-0.315938	0.615307	-0.453913
1995-10-03	1995-10-03	0.769381	-0.320819	0.21952
1995-10-04	1995-10-04	-0.206539	0.753789	-0.0892518
1995-10-05	1995-10-05	0.01276	0.0578109	0.0886038
1995-10-06	1995-10-06	0.0686398	-0.639225	-0.0112702
1995-10-09	1995-10-09	-0.269526	-0.485809	-0.714827
1995-10-10	1995-10-10	-0.809996	-1.95701	-0.195924
1995-10-11	1995-10-11	0.179665	0.123133	0.318313
1995-10-12	1995-10-12	-0.292557	1.33621	0.677035
1995-10-13	1995-10-13	0.975471	1.08219	0.27466
1995-10-16	1995-10-16	-0.00434466	-0.0805616	-0.141302
1995-10-17	1995-10-17	0.123956	-0.0581592	0.525371
1995-10-18	1995-10-18	-0.60727	0.511359	0.227024
1995-10-19	1995-10-19	-0.000513645	-0.307746	0.563034
1995-10-20	1995-10-20	-1.71327	-0.433083	-0.49435
1995-10-23	1995-10-23	-4.38227	-0.200085	-0.347998
1995-10-24	1995-10-24	0.923401	0.0395827	0.299558
1995-10-25	1995-10-25	0.0316808	-0.0831337	-0.768171
1995-10-26	1995-10-26	-0.100697	-0.791571	-0.903289
1995-10-27	1995-10-27	0.256873	-0.201741	0.454571
1995-10-30	1995-10-30	2.07188	0.21861	0.576623
1995-10-31	1995-10-31	2.46142	0.490007	-0.305685
1995-11-01	1995-11-01	-0.363858	-0.182516	0.478199
1995-11-02	1995-11-02	1.22057	0.392991	0.973011
1995-11-03	1995-11-03	0.764871	-0.72639	0.185059
1995-11-06	1995-11-06	0.771017	0.522873	-0.307922
1995-11-07	1995-11-07	-0.853439	-0.0734064	-0.290578
1995-11-08	1995-11-08	0.0567579	0.549948	0.905935
1995-11-09	1995-11-09	0.20579	-0.0710608	0.339082
1995-11-10	1995-11-10	0.0677787	-0.652711	-0.116377
1995-11-13	1995-11-13	0.599448	-0.690345	-0.0978347
1995-11-14	1995-11-14	-0.802907	0.58674	-0.553218
1995-11-15	1995-11-15	-0.441055	0.33871	0.849573
1995-11-16	1995-11-16	0.525227	0.906009	0.538649
1995-11-17	1995-11-17	0.770135	-0.457322	0.335338
1995-11-20	1995-11-20	0.32037	0.146193	-0.448262
1995-11-21	1995-11-21	0.645729	0.0873882	0.523295
1995-11-22	1995-11-22	0.639339	0.914994	-0.326412
1995-11-23	1995-11-23	0.296182	-0.624413	0
1995-11-24	1995-11-24	0.055401	0.445829	0.258138
1995-11-27	1995-11-27	-0.310469	0.10619	0.21594
1995-11-28	1995-11-28	0.101415	-0.40722	0.774092
1995-11-29	1995-11-29	-0.399057	-0.624603	0.221487
1995-11-30	1995-11-30	-0.338978	-0.127019	-0.300111
1995-12-01	1995-12-01	-0.224841	0.422553	0.280087
1995-12-04	1995-12-04	0.999432	-0.0566346	1.08678
1995-12-05	1995-12-05	0.098558	0.291449	0.604904
1995-12-06	1995-12-06	0.554647	-0.0881601	0.438125
1995-12-07	1995-12-07	-0.698219	-0.796841	-0.681733
1995-12-08	1995-12-08	-0.0284918	-0.842201	0.191661
1995-12-11	1995-12-11	-0.334316	0.884021	0.297891
1995-12-12	1995-12-12	-0.626366	-0.116693	-0.164113
1995-12-13	1995-12-13	0.114603	0.250575	0.416083
1995-12-14	1995-12-14	-0.208698	0.615148	-0.781071
1995-12-15	1995-12-15	-0.358409	-0.722665	-0.176481
1995-12-18	1995-12-18	-1.3855	-1.19517	-1.55815
1995-12-19	1995-12-19	0.897222	-0.241375	0.87108
1995-12-20	1995-12-20	1.06179	0.707723	-1.08572
1995-12-21	1995-12-21	1.22561	0.643911	0.679572
1995-12-22	1995-12-22	-0.0822328	0.805148	0.316383
1995-12-25	1995-12-25	0	0	0
1995-12-26	1995-12-26	0.2904	0.87576	0.406139
1995-12-27	1995-12-27	-0.594643	0.884221	0.0614075
1995-12-28	1995-12-28	-0.109079	-0.0467917	-0.0613698
1995-12-29	1995-12-29	0.231302	0.114309	0.230623
1996-01-01	1996-01-01	0	0	0
1996-01-02	1996-01-02	1.73324	0.165545	0.91142
1996-01-03	1996-01-03	1.1612	0.340297	0.0769143
1996-01-04	1996-01-04	-0.374362	-0.051802	-0.563889
1996-01-05	1996-01-05	0.515354	-0.0847602	-0.197598
1996-01-08	1996-01-08	-0.0117727	0.24351	0.320766
1996-01-09	1996-01-09	-1.0056	-0.764271	-1.60058
1996-01-10	1996-01-10	-0.895909	-0.777007	-1.66193
1996-01-11	1996-01-11	-0.265006	-0.396336	0.744712
1996-01-12	1996-01-12	-0.0228383	0.292812	-0.0906012
1996-01-15	1996-01-15	-0.314651	0.168545	-0.419674
1996-01-16	1996-01-16	0.309977	0.804136	1.41769
1996-01-17	1996-01-17	-0.0115452	-0.7283	-0.354124
1996-01-18	1996-01-18	1.11731	0.554383	0.313644
1996-01-19	1996-01-19	0.30977	-0.734776	0.654052
1996-01-22	1996-01-22	0.304453	0.468572	0.292817
1996-01-23	1996-01-23	-0.147539	-0.545241	-0.0729475
1996-01-24	1996-01-24	0.760549	0.497018	1.07292
1996-01-25	1996-01-25	-0.453845	-0.468169	-0.515484
1996-01-26	1996-01-26	0.224943	-0.838628	0.768909
1996-01-29	1996-01-29	1.26725	0.316327	0.415244
1996-01-30	1996-01-30	0.976074	-0.0653629	0.95749
1996-01-31	1996-01-31	-0.208901	1.22625	0.939505
1996-02-01	1996-02-01	0.786434	-0.0455517	0.36801
1996-02-02	1996-02-02	0.393891	1.10566	-0.428849
1996-02-05	1996-02-05	-0.365786	0.0104017	0.873383
1996-02-06	1996-02-06	0.591615	0.491187	0.726471
1996-02-07	1996-02-07	0.196898	-0.740631	0.527318
1996-02-08	1996-02-08	0.462856	-0.465184	0.951597
1996-02-09	1996-02-09	-0.564877	-0.178367	0.0101757
1996-02-12	1996-02-12	0.328635	0.185402	0.715619
1996-02-13	1996-02-13	-0.160423	0.63814	-0.0713581
1996-02-14	1996-02-14	-0.23789	0.249391	-0.679429
1996-02-15	1996-02-15	-1.01612	1.06568	-0.511361
1996-02-16	1996-02-16	0.278709	0.507499	-0.529418
1996-02-19	1996-02-19	-0.681605	-0.800947	0
1996-02-20	1996-02-20	-0.894455	-1.00731	-1.05761
1996-02-21	1996-02-21	-0.231936	0.318647	1.14301
1996-02-22	1996-02-22	0.91774	0.307397	1.59129
1996-02-23	1996-02-23	-0.547432	-0.173915	0.107112
1996-02-26	1996-02-26	-0.152044	-0.887119	-1.32343
1996-02-27	1996-02-27	0.296936	0.252027	-0.481036
1996-02-28	1996-02-28	-0.366513	0.241243	-0.404788
1996-02-29	1996-02-29	-0.0519054	-0.494503	-0.599645
1996-03-01	1996-03-01	0.937402	0.539617	0.558216
1996-03-04	1996-03-04	0.407588	0.427186	1.02195
1996-03-05	1996-03-05	0.435315	0.291863	0.861205
1996-03-06	1996-03-06	-0.648738	-0.451938	-0.631129
1996-03-07	1996-03-07	0.0235561	0.0515803	0.296905
1996-03-08	1996-03-08	-1.26937	-1.42125	-3.00341
1996-03-11	1996-03-11	0.798609	-0.992521	0.927572
1996-03-12	1996-03-12	0.219132	-1.05997	-0.483127
1996-03-13	1996-03-13	0.153718	0.175047	0.242322
1996-03-14	1996-03-14	0.423431	1.1186	0.350773
1996-03-15	1996-03-15	-0.368588	-1.03699	0.229679
1996-03-18	1996-03-18	0.649418	1.1795	1.70211
1996-03-19	1996-03-19	0.202512	0.619775	-0.18488
1996-03-20	1996-03-20	-0.191121	0.0598848	-0.280507
1996-03-21	1996-03-21	-0.345285	0.440948	-0.167868
1996-03-22	1996-03-22	0.082216	-0.018141	0.251981
1996-03-25	1996-03-25	0.351126	-1.35636	-0.0667338
1996-03-26	1996-03-26	0.421233	-0.746929	0.47346
1996-03-27	1996-03-27	-0.0565965	0.0565945	-0.660109
1996-03-28	1996-03-28	-0.19785	0.364308	0.0330457
1996-03-29	1996-03-29	-0.21342	0.996116	-0.544341
1996-04-01	1996-04-01	1.12508	0.557732	1.27823
1996-04-02	1996-04-02	0.747645	0.199183	0.223435
1996-04-03	1996-04-03	-0.0999109	-0.0118575	0.129603
1996-04-04	1996-04-04	-0.441887	0.958897	0.00177089
1996-04-05	1996-04-05	0.132785	0.0818093	0
1996-04-08	1996-04-08	-0.335327	0.127584	-1.80064
1996-04-09	1996-04-09	0.123336	-0.410122	-0.401322
1996-04-10	1996-04-10	0.410922	-0.298127	-1.37194
1996-04-11	1996-04-11	0.308657	-0.692339	-0.419559
1996-04-12	1996-04-12	-0.262274	0.356904	0.948236
1996-04-15	1996-04-15	0.874245	0.388941	0.917414
1996-04-16	1996-04-16	0.455685	0.956438	0.437428
1996-04-17	1996-04-17	-0.398448	-0.437251	-0.493014
1996-04-18	1996-04-18	-0.247091	0.4458	0.401962
1996-04-19	1996-04-19	0.0143961	1.74696	0.203291
1996-04-22	1996-04-22	0.669206	-0.529306	0.46793
1996-04-23	1996-04-23	0.563307	-0.356334	0.45142
1996-04-24	1996-04-24	0.0929825	-0.455088	-0.234423
1996-04-25	1996-04-25	-0.188723	-0.0587553	0.400235
1996-04-26	1996-04-26	0.553009	0.150332	0.131747
1996-04-29	1996-04-29	-0.0197701	-0.688957	0.0968214
1996-04-30	1996-04-30	-0.162012	-0.331368	-0.0164712
1996-05-01	1996-05-01	-0.0245325	-0.579921	0.0799468
1996-05-02	1996-05-02	-0.649934	-0.535471	-1.6535
1996-05-03	1996-05-03	0.102648	-0.712399	-0.280599
1996-05-06	1996-05-06	0.0681358	0.266251	-0.148099
1996-05-07	1996-05-07	0.500604	-0.336177	-0.445616
1996-05-08	1996-05-08	-0.14788	-0.105392	1.03675
1996-05-09	1996-05-09	0.136603	0.842476	-0.00753654
1996-05-10	1996-05-10	0.453146	0.549265	1.10632
1996-05-13	1996-05-13	0.16583	-1.02576	1.4321
1996-05-14	1996-05-14	0.401583	0.46282	0.678699
1996-05-15	1996-05-15	-0.0672942	0.130386	-0.0923588
1996-05-16	1996-05-16	-0.189978	-0.623557	0.00524168
1996-05-17	1996-05-17	0.20285	1.18675	0.587196
1996-05-20	1996-05-20	-0.261967	-0.408775	0.701722
1996-05-21	1996-05-21	0.804954	0.34516	-0.0614668
1996-05-22	1996-05-22	-0.0447937	-0.85437	0.764257
1996-05-23	1996-05-23	-0.536213	-0.262657	-0.340225
1996-05-24	1996-05-24	0.243344	0.155647	0.388103
1996-05-27	1996-05-27	0.109027	0	0
1996-05-28	1996-05-28	-0.480087	0.24511	-0.887909
1996-05-29	1996-05-29	-0.0205468	0.932671	-0.6231
1996-05-30	1996-05-30	0.667239	0.217416	0.660506
1996-05-31	1996-05-31	0.00599131	1.03876	-0.373139
1996-06-03	1996-06-03	0.147333	-0.166071	-0.218388
1996-06-04	1996-06-04	-0.162404	0.385811	0.690864
1996-06-05	1996-06-05	-0.448724	-0.286298	0.879336
1996-06-06	1996-06-06	-0.429569	-0.301928	-0.712945
1996-06-07	1996-06-07	-0.508662	-1.37256	0.00657626
1996-06-10	1996-06-10	0.0303787	-0.110022	-0.166744
1996-06-11	1996-06-11	-0.570047	0.953036	-0.137068
1996-06-12	1996-06-12	-0.543224	0.297579	-0.207926
1996-06-13	1996-06-13	-0.666075	-0.44918	-0.102449
1996-06-14	1996-06-14	-0.928636	0.328088	-0.319004
1996-06-17	1996-06-17	0.587369	0.744307	-0.103988
1996-06-18	1996-06-18	0.4996	-0.325832	-0.593255
1996-06-19	1996-06-19	0.37501	-0.0365663	0.0655679
1996-06-20	1996-06-20	-0.290458	-0.78385	0.0445315
1996-06-21	1996-06-21	-0.119263	-0.188086	0.756381
1996-06-24	1996-06-24	0.792378	-0.30953	0.36052
1996-06-25	1996-06-25	0.178835	-0.830345	-0.0542375
1996-06-26	1996-06-26	-0.925882	0.483472	-0.627609
1996-06-27	1996-06-27	-0.46944	-0.234842	0.61337
1996-06-28	1996-06-28	0.549076	1.37286	0.270597
1996-07-01	1996-07-01	0.220259	0.584802	0.826703
1996-07-02	1996-07-02	0.208148	0.112955	-0.36927
1996-07-03	1996-07-03	0.53874	-0.0753556	-0.193831
1996-07-04	1996-07-04	0.383787	1.23751	0
1996-07-05	1996-07-05	-1.15868	-0.694703	-2.22924
1996-07-08	1996-07-08	-0.589781	-0.148384	-0.767493
1996-07-09	1996-07-09	1.14045	0.031746	0.336147
1996-07-10	1996-07-10	0.569804	0.396699	0.143718
1996-07-11	1996-07-11	-1.24096	-0.295531	-1.59228
1996-07-12	1996-07-12	-0.243455	-0.799303	-0.01305
1996-07-15	1996-07-15	-1.96659	-0.697879	-2.46727
1996-07-16	1996-07-16	-0.735158	-1.33371	-0.106052
1996-07-17	1996-07-17	0.355245	0.046117	0.886488
1996-07-18	1996-07-18	1.4912	0.709285	1.57764
1996-07-19	1996-07-19	-0.115261	0.705545	-0.748709
1996-07-22	1996-07-22	-0.917834	-0.6176	-0.731308
1996-07-23	1996-07-23	-1.61531	0.835601	-1.26791
1996-07-24	1996-07-24	-0.635525	-0.892007	0.066855
1996-07-25	1996-07-25	0.599959	0.746704	0.777384
1996-07-26	1996-07-26	0.77698	-0.346073	0.768389
1996-07-29	1996-07-29	-0.965503	0.32504	-0.794929
1996-07-30	1996-07-30	0.181192	-0.350305	0.631674
1996-07-31	1996-07-31	0.548763	0.97941	0.715466
1996-08-01	1996-08-01	0.694485	0.862815	1.63679
1996-08-02	1996-08-02	1.19536	-0.0338462	1.83268
1996-08-05	1996-08-05	0.0145947	0.597014	-0.312764
1996-08-06	1996-08-06	0.0382186	-0.475944	0.305778
1996-08-07	1996-08-07	0.309105	0.854305	0.260842
1996-08-08	1996-08-08	0.302844	0.568408	-0.174763
1996-08-09	1996-08-09	-0.0487873	-0.0427526	-0.376803
1996-08-12	1996-08-12	0.48673	-0.0572969	0.809988
1996-08-13	1996-08-13	-0.59504	0.445046	-0.816281
1996-08-14	1996-08-14	0.044486	0.255501	0.296056
1996-08-15	1996-08-15	0.119345	0.144598	-0.0255783
1996-08-16	1996-08-16	0.468986	0.735288	0.52139
1996-08-19	1996-08-19	0.329369	-0.486835	0.185595
1996-08-20	1996-08-20	0.774603	0.581336	-0.100831
1996-08-21	1996-08-21	0.474147	0.0273966	-0.172802
1996-08-22	1996-08-22	0.419375	0.332903	0.847307
1996-08-23	1996-08-23	0.166376	0.898468	-0.475087
1996-08-26	1996-08-26	-0.372771	0.180106	-0.371731
1996-08-27	1996-08-27	0.0323992	-0.0667987	0.3622
1996-08-28	1996-08-28	0.235043	0.511769	-0.24501
1996-08-29	1996-08-29	-0.320435	-0.969229	-1.10762
1996-08-30	1996-08-30	-0.523619	-0.060727	-0.778491
1996-09-02	1996-09-02	-0.0730951	0.0939676	0
1996-09-03	1996-09-03	0.282856	-0.23024	0.41042
1996-09-04	1996-09-04	0.222214	0.282945	0.0693002
1996-09-05	1996-09-05	-0.528391	0.551058	-0.993416
1996-09-06	1996-09-06	0.11666	-0.137889	1.10847
1996-09-09	1996-09-09	-0.0033939	0.224999	1.20953
1996-09-10	1996-09-10	0.114265	0.00989649	0.0716762
1996-09-11	1996-09-11	0.106676	-0.436054	0.419156
1996-09-12	1996-09-12	0.739617	0.764114	0.591391
1996-09-13	1996-09-13	1.1981	0.662411	1.45178
1996-09-16	1996-09-16	0.380907	0.462338	0.509918
1996-09-17	1996-09-17	0.044344	-0.299535	-0.224576
1996-09-18	1996-09-18	-0.0840179	-0.129236	-0.118464
1996-09-19	1996-09-19	0.245424	-0.210731	0.206095
1996-09-20	1996-09-20	0.405323	0.0511472	0.509719
1996-09-23	1996-09-23	0.176517	-0.956712	-0.0885497
1996-09-24	1996-09-24	0.207726	-0.157973	-0.137764
1996-09-25	1996-09-25	0.472913	1.02544	0.0447584
1996-09-26	1996-09-26	-0.273064	-0.118109	0.0470366
1996-09-27	1996-09-27	0.211899	0.402613	0.018377
1996-09-30	1996-09-30	-0.201879	0.181944	0.220637
1996-10-01	1996-10-01	0.76359	1.01354	0.210526
1996-10-02	1996-10-02	1.10393	0.739666	0.692453
1996-10-03	1996-10-03	-0.173528	-0.46261	-0.0975062
1996-10-04	1996-10-04	1.10449	0.373205	1.17925
1996-10-07	1996-10-07	0.769342	0.112089	0.235018
1996-10-08	1996-10-08	-0.346495	-0.0960411	-0.424701
1996-10-09	1996-10-09	0.0335667	-0.550111	-0.626862
1996-10-10	1996-10-10	0.0831499	-0.220549	-0.30899
1996-10-11	1996-10-11	0.344764	1.4296	0.964533
1996-10-14	1996-10-14	0.0739695	0.54606	0.465581
1996-10-15	1996-10-15	0.385323	0.43735	-0.122913
1996-10-16	1996-10-16	-0.161068	-0.492443	0.266613
1996-10-17	1996-10-17	-0.0768926	0.497632	0.44039
1996-10-18	1996-10-18	0.674953	0.535737	0.472312
1996-10-21	1996-10-21	0.44966	0.383477	-0.141574
1996-10-22	1996-10-22	0.542608	0.0704096	-0.48689
1996-10-23	1996-10-23	1.10308	-0.865638	-0.0788188
1996-10-24	1996-10-24	-0.755916	-1.02608	-0.655457
1996-10-25	1996-10-25	-0.192576	1.33273	-0.277456
1996-10-28	1996-10-28	0.0848395	0.633434	-0.565319
1996-10-29	1996-10-29	0.240312	-0.909009	0.683358
1996-10-30	1996-10-30	0.852212	0.714888	-0.0900357
1996-10-31	1996-10-31	0.535458	0.219904	0.665814
1996-11-01	1996-11-01	-0.0619451	-0.115621	-0.189038
1996-11-04	1996-11-04	0.356101	0.109838	0.49524
1996-11-05	1996-11-05	1.16584	-0.301199	1.08809
1996-11-06	1996-11-06	1.82377	0.152537	1.51458
1996-11-07	1996-11-07	-0.428917	-0.614643	0.432098
1996-11-08	1996-11-08	0.45615	0.0766851	0.438322
1996-11-11	1996-11-11	0.422148	0.157592	0.0804705
1996-11-12	1996-11-12	0.0581306	0.521923	-0.315736
1996-11-13	1996-11-13	-0.167662	0.299139	0.183791
1996-11-14	1996-11-14	0.367718	0.590476	0.688957
1996-11-15	1996-11-15	0.613861	0.948933	0.135792
1996-11-18	1996-11-18	-0.265898	0.324664	-0.140028
1996-11-19	1996-11-19	0.447125	0.649636	0.741962
1996-11-20	1996-11-20	1.42304	-0.248478	0.197732
1996-11-21	1996-11-21	-0.517683	0.603474	-0.160985
1996-11-22	1996-11-22	0.0935531	1.09243	0.746998
1996-11-25	1996-11-25	0.376538	0.431307	1.14777
1996-11-26	1996-11-26	0.557548	0.344481	-0.168245
1996-11-27	1996-11-27	-0.0473409	-0.333342	-0.000139279
1996-11-28	1996-11-28	0.396525	0.423419	0
1996-11-29	1996-11-29	-0.125489	0.187822	0.260174
1996-12-02	1996-12-02	-0.788644	-0.224963	-0.0718207
1996-12-03	1996-12-03	-0.590567	-1.45292	-1.23184
1996-12-04	1996-12-04	-0.782202	-1.24495	-0.364688
1996-12-05	1996-12-05	-1.94708	-0.565725	-0.221789
1996-12-06	1996-12-06	-0.544483	-1.2804	-0.655096
1996-12-09	1996-12-09	2.16174	1.60361	1.51408
1996-12-10	1996-12-10	0.0903146	0.91012	-0.297485
1996-12-11	1996-12-11	-2.95252	-1.14072	-0.861604
1996-12-12	1996-12-12	-0.844387	0.317244	-1.59175
1996-12-13	1996-12-13	-0.520364	-0.473759	-0.108247
1996-12-16	1996-12-16	-0.211378	0.794608	-1.06529
1996-12-17	1996-12-17	-0.429125	0.294337	0.782635
1996-12-18	1996-12-18	0.29356	0.927377	0.791338
1996-12-19	1996-12-19	2.11609	0.207461	1.97079
1996-12-20	1996-12-20	0.421206	0.925007	0.430868
1996-12-23	1996-12-23	-0.0896678	0.627488	-0.241323
1996-12-24	1996-12-24	0.135316	0.123969	0.577678
1996-12-25	1996-12-25	0	0	0
1996-12-26	1996-12-26	0.117326	-0.0448437	0.638862
1996-12-27	1996-12-27	0.511639	1.12183	0.076605
1996-12-30	1996-12-30	1.23179	0.465786	-0.363144
1996-12-31	1996-12-31	-0.881573	1.33731	-1.68026
1997-01-01	1997-01-01	0	0	0
1997-01-02	1997-01-02	-0.498103	-2.60673	-0.51109
1997-01-03	1997-01-03	0.175071	0.968794	1.54257
1997-01-06	1997-01-06	0.500901	-0.0207185	-0.0547462
1997-01-07	1997-01-07	1.58793	0.0157724	0.840183
1997-01-08	1997-01-08	-0.0146337	-0.234592	-0.602532
1997-01-09	1997-01-09	0.764338	0.175031	0.803061
1997-01-10	1997-01-10	0.627243	-1.62228	0.629018
1997-01-13	1997-01-13	0.193913	0.509871	0.0140903
1997-01-14	1997-01-14	0.733208	1.4734	1.23729
1997-01-15	1997-01-15	0.566603	0.272286	-0.169041
1997-01-16	1997-01-16	0.87309	0.733016	0.235062
1997-01-17	1997-01-17	0.61474	-0.138309	0.854329
1997-01-20	1997-01-20	-0.365226	-0.714123	0.235904
1997-01-21	1997-01-21	-0.94093	0.0911253	0.743271
1997-01-22	1997-01-22	-0.148691	-0.0294313	0.647422
1997-01-23	1997-01-23	-0.845958	-0.386385	-1.19606
1997-01-24	1997-01-24	-0.524697	-1.16641	-0.890541
1997-01-27	1997-01-27	0.320158	-0.47868	-0.650238
1997-01-28	1997-01-28	0.516328	-0.336828	0.0252938
1997-01-29	1997-01-29	0.158561	-0.080943	1.01765
1997-01-30	1997-01-30	0.010892	0.160608	1.47233
1997-01-31	1997-01-31	0.409908	0.259632	0.330837
1997-02-03	1997-02-03	0.833486	0.224588	0.079878
1997-02-04	1997-02-04	0.112945	0.437787	0.340771
1997-02-05	1997-02-05	-0.765828	1.15921	-1.4597
1997-02-06	1997-02-06	-0.919963	-0.370264	0.269833
1997-02-07	1997-02-07	0.411119	0.447581	1.23248
1997-02-10	1997-02-10	-0.273395	0.561802	-0.548862
1997-02-11	1997-02-11	0.623552	0.475611	0.598991
1997-02-12	1997-02-12	0.507494	-0.663771	1.59569
1997-02-13	1997-02-13	1.25396	-0.27821	1.08753
1997-02-14	1997-02-14	-0.223248	0.346727	-0.414929
1997-02-17	1997-02-17	-0.178077	-0.343016	0
1997-02-18	1997-02-18	0.0356051	-1.00027	1.00983
1997-02-19	1997-02-19	0.26888	1.33721	-0.428496
1997-02-20	1997-02-20	-1.1405	-0.0265055	-1.27212
1997-02-21	1997-02-21	0.243904	0.177931	-0.224128
1997-02-24	1997-02-24	0.439109	0.809021	1.16571
1997-02-25	1997-02-25	-0.0328908	0.52574	0.279844
1997-02-26	1997-02-26	-1.19703	-0.400629	-0.813259
1997-02-27	1997-02-27	-0.445812	-0.0945983	-1.33023
1997-02-28	1997-02-28	-0.436534	-0.461222	-0.528746
1997-03-03	1997-03-03	0.0553014	-0.684071	0.598167
1997-03-04	1997-03-04	0.17034	0.982078	-0.616681
1997-03-05	1997-03-05	0.918986	-0.378495	1.36435
1997-03-06	1997-03-06	0.341855	1.02127	-0.413538
1997-03-07	1997-03-07	0.712995	0.0993153	0.744604
1997-03-10	1997-03-10	0.803595	0.199783	1.03768
1997-03-11	1997-03-11	-0.219813	0.440084	-0.261805
1997-03-12	1997-03-12	-0.753968	-1.18492	-0.864999
1997-03-13	1997-03-13	-1.56638	-0.264915	-1.83695
1997-03-14	1997-03-14	0.524483	0.81228	0.35616
1997-03-17	1997-03-17	-0.949276	-2.06136	0.342084
1997-03-18	1997-03-18	-0.508063	-0.275686	-0.646033
1997-03-19	1997-03-19	-1.00215	-0.0405458	-0.499864
1997-03-20	1997-03-20	-0.68004	-1.90239	-0.453509
1997-03-21	1997-03-21	0.266046	0.424765	0.138304
1997-03-24	1997-03-24	1.78099	-0.407411	0.824004
1997-03-25	1997-03-25	-0.238578	1.76985	-0.193686
1997-03-26	1997-03-26	-0.118437	1.1273	0.135392
1997-03-27	1997-03-27	-3.11983	0.47246	-2.07519
1997-03-28	1997-03-28	-0.267901	0.260676	0
1997-03-31	1997-03-31	-1.31895	0.474227	-2.3057
1997-04-01	1997-04-01	0.578449	-1.19012	0.435915
1997-04-02	1997-04-02	-1.19713	-0.332067	-1.2226
1997-04-03	1997-04-03	-0.265915	-0.629709	0.0303079
1997-04-04	1997-04-04	-0.512369	0.489331	1.03784
1997-04-07	1997-04-07	0.427424	0.166482	0.608457
1997-04-08	1997-04-08	-0.291372	-0.449967	0.462202
1997-04-09	1997-04-09	-0.389363	0.574919	-0.738445
1997-04-10	1997-04-10	-0.353051	0.514012	-0.323966
1997-04-11	1997-04-11	-2.41717	-0.955204	-2.664
1997-04-14	1997-04-14	0.19704	-0.43811	0.904069
1997-04-15	1997-04-15	1.7707	0.992075	1.48282
1997-04-16	1997-04-16	0.943302	0.0156469	1.25999
1997-04-17	1997-04-17	0.648865	0.506447	-0.227831
1997-04-18	1997-04-18	-0.102024	0.305405	0.679427
1997-04-21	1997-04-21	-0.332722	0.597396	-0.726638
1997-04-22	1997-04-22	1.36599	0.507484	1.89463
1997-04-23	1997-04-23	0.379083	-0.0155723	-0.0990405
1997-04-24	1997-04-24	-0.0576884	0.102636	-0.237798
1997-04-25	1997-04-25	-0.947747	-0.617535	-0.929122
1997-04-28	1997-04-28	0.00160203	0.528904	1.0769
1997-04-29	1997-04-29	1.49327	1.43205	2.76085
1997-04-30	1997-04-30	1.35075	-0.488098	0.928931
1997-05-01	1997-05-01	0.921398	0.299579	-0.40968
1997-05-02	1997-05-02	2.69324	-0.109558	1.77788
1997-05-05	1997-05-05	0.80921	0.172937	1.97389
1997-05-06	1997-05-06	-0.187635	2.27504	-0.069271
1997-05-07	1997-05-07	-0.503666	0.302669	-1.50296
1997-05-08	1997-05-08	0.224589	-0.148991	0.46743
1997-05-09	1997-05-09	0.706328	0.974746	0.620892
1997-05-12	1997-05-12	0.670144	1.07579	1.55132
1997-05-13	1997-05-13	-0.347891	0.806429	-0.508418
1997-05-14	1997-05-14	0.0164917	0.39259	0.327482
1997-05-15	1997-05-15	0.531724	-0.231121	0.561295
1997-05-16	1997-05-16	0.576274	0.114623	-1.33065
1997-05-19	1997-05-19	-0.102061	-0.973705	0.391766
1997-05-20	1997-05-20	0.289989	-0.418929	0.886904
1997-05-21	1997-05-21	1.47209	0.848175	-0.283924
1997-05-22	1997-05-22	0.150678	-0.615733	-0.337442
1997-05-23	1997-05-23	1.38016	-0.00910632	1.28657
1997-05-26	1997-05-26	0.706869	0.595036	0
1997-05-27	1997-05-27	-1.08459	-0.260124	0.281326
1997-05-28	1997-05-28	-1.16224	0.476115	-0.294324
1997-05-29	1997-05-29	-0.0899689	0.0110297	-0.309885
1997-05-30	1997-05-30	0.32519	-1.28981	0.385773
1997-06-02	1997-06-02	0.747024	-1.372	-0.314465
1997-06-03	1997-06-03	0.719168	0.0408889	-0.138484
1997-06-04	1997-06-04	-0.0418351	-0.462211	-0.53438
1997-06-05	1997-06-05	0.2935	0.600978	0.357337
1997-06-06	1997-06-06	0.134916	1.22665	1.75363
1997-06-09	1997-06-09	-0.483664	1.21647	0.609812
1997-06-10	1997-06-10	0.0117112	1.42448	0.27468
1997-06-11	1997-06-11	-0.0392102	-0.408324	0.604818
1997-06-12	1997-06-12	1.58322	0.589919	1.5856
1997-06-13	1997-06-13	0.832215	0.56639	1.17555
1997-06-16	1997-06-16	-0.457987	-0.652284	0.0748551
1997-06-17	1997-06-17	-0.428411	-1.2654	0.0873046
1997-06-18	1997-06-18	-0.707009	-0.44423	-0.64096
1997-06-19	1997-06-19	0.0154945	0.333079	1.02717
1997-06-20	1997-06-20	-0.098058	-0.765365	0.0556058
1997-06-23	1997-06-23	-1.25504	0.0971226	-2.24648
1997-06-24	1997-06-24	0.692422	0.44614	2.02419
1997-06-25	1997-06-25	0.137709	0.79193	-0.818957
1997-06-26	1997-06-26	0.120529	0.476478	-0.57101
1997-06-27	1997-06-27	-0.494794	-0.631425	0.383017
1997-06-30	1997-06-30	0.384444	-0.611492	-0.31761
1997-07-01	1997-07-01	-0.0578705	2.0708	0.697022
1997-07-02	1997-07-02	2.69935	-0.00525674	1.3621
1997-07-03	1997-07-03	1.05367	3.50292	1.42054
1997-07-04	1997-07-04	-0.0552823	-0.20396	0
1997-07-07	1997-07-07	-0.880055	-0.368837	-0.537181
1997-07-08	1997-07-08	0.851699	-0.481885	0.705538
1997-07-09	1997-07-09	-0.0751432	-0.158017	-1.17753
1997-07-10	1997-07-10	0.50999	0.30595	0.623279
1997-07-11	1997-07-11	0.676764	0.980477	0.416383
1997-07-14	1997-07-14	0.2927	0.943289	0.201053
1997-07-15	1997-07-15	0.0367123	0.166328	0.891192
1997-07-16	1997-07-16	1.33917	1.3171	1.25997
1997-07-17	1997-07-17	-0.543541	-0.6001	-0.534365
1997-07-18	1997-07-18	-0.501247	-1.1534	-1.71089
1997-07-21	1997-07-21	-1.55446	-1.24853	-0.396202
1997-07-22	1997-07-22	0.711574	0.740446	2.3292
1997-07-23	1997-07-23	0.802209	0.884191	0.224509
1997-07-24	1997-07-24	0.217852	-0.747674	0.344436
1997-07-25	1997-07-25	-0.647779	-0.748244	-0.168512
1997-07-28	1997-07-28	0.301288	-1.62078	-0.310742
1997-07-29	1997-07-29	0.260522	0.0941362	0.647562
1997-07-30	1997-07-30	0.826841	1.01452	1.12822
1997-07-31	1997-07-31	0.0139755	-0.19797	0.178765
1997-08-01	1997-08-01	-0.378949	-0.0243798	-0.736253
1997-08-04	1997-08-04	0.108874	-0.486001	0.323541
1997-08-05	1997-08-05	0.891393	1.12651	0.217163
1997-08-06	1997-08-06	0.169297	-0.309206	0.725309
1997-08-07	1997-08-07	-0.117845	0.634392	-0.978834
1997-08-08	1997-08-08	-1.11275	-1.33564	-1.95478
1997-08-11	1997-08-11	-1.22905	0.865828	0.303914
1997-08-12	1997-08-12	-0.617687	-0.00611779	-1.1374
1997-08-13	1997-08-13	-0.337915	-1.3472	-0.409885
1997-08-14	1997-08-14	-0.23572	0.25427	0.425105
1997-08-15	1997-08-15	-1.20946	-0.916337	-2.56486
1997-08-18	1997-08-18	-0.329812	-0.682043	1.23849
1997-08-19	1997-08-19	0.814477	1.18776	1.42229
1997-08-20	1997-08-20	0.970718	0.0494946	1.41457
1997-08-21	1997-08-21	-1.10402	0.0630082	-1.48782
1997-08-22	1997-08-22	-0.109683	-0.339969	-0.29254
1997-08-25	1997-08-25	0.467918	-0.0715533	-0.396918
1997-08-26	1997-08-26	-0.747832	0.223905	-0.847539
1997-08-27	1997-08-27	-0.269653	0.428464	0.111148
1997-08-28	1997-08-28	-0.570149	-1.03929	-1.08715
1997-08-29	1997-08-29	-0.534246	-0.112804	-0.409009
[truncated: 4,964 more rows]
